# Supplementary material for: Targeting Ras-, Rho-, and Rab-family GTPases via a conserved cryptic pocket
Source: Cell. Author manuscript; Available in PMC 2024 Nov 3. (PMC11531380; doi:10.1016/j.cell.2024.08.017)
Supplement: MMC2 [file NIHMS2023477-supplement-MMC2.xlsx]

## Sheet: Ral A- raw data
							3s						3s						3s						30s						30s						30s						300s						300s
State	Start	End	Sequence	Search RT	Charge	Max D	Start RT	End RT	#D	%D	Score	Conf	Start RT	End RT	#D	%D	Score	Conf	Start RT	End RT	#D	%D	Score	Conf	Start RT	End RT	#D	%D	Score	Conf	Start RT	End RT	#D	%D	Score	Conf	Start RT	End RT	#D	%D	Score	Conf	Start RT	End RT	#D	%D	Score	Conf	Start RT
Apo	11	17	ALALHKV	7.1	2	5	7.03	7.4	1.066	21.328	0.8953	Medium	7.03	7.39	1.083	21.654	0.8852	Medium	7.02	7.39	1.126	22.511	0.9094	Medium	7.02	7.39	1.587	31.742	0.882	Medium	7.03	7.4	1.586	31.711	0.855	Medium	7.03	7.4	1.577	31.537	0.8555	Medium	7.03	7.4	1.915	38.294	0.8985	Medium	7.02
Apo	12	17	LALHKV	6.64	1	4	6.64	6.9	0.409	10.215	0.9069	Medium	6.64	6.9	0.44	11.002	0.9092	Medium	6.64	6.9	0.416	10.396	0.8942	Medium	6.64	6.9	0.822	20.55	0.8859	Medium	6.64	6.9	0.86	21.49	0.9176	Medium	6.64	6.9	0.842	21.05	0.9039	Medium	6.64	6.9	1.131	28.281	0.9071	Medium	6.64
Apo	28	35	SALTLQFM	13.38	1	6	13.47	13.85	0.047	0.791	0.9147	Medium	13.46	13.85	0.068	1.133	0.9085	Medium	13.46	13.85	0.073	1.214	0.8946	Medium	13.47	13.85	0.066	1.099	0.9034	Medium	13.46	13.85	0.076	1.261	0.9018	Medium	13.47	13.85	0.072	1.2	0.9008	Medium	13.46	13.85	0.146	2.433	0.8903	Medium	13.46
Apo	31	35	TLQFM	12.02	1	3	11.95	12.42	0.027	0.9	0.9158	Medium	11.95	12.42	0.038	1.253	0.9205	Medium	11.94	12.42	0.038	1.267	0.9164	Medium	11.95	12.42	0.04	1.332	0.9237	Medium	11.94	12.42	0.07	2.339	0.9106	Medium	11.95	12.43	0.054	1.792	0.9176	Medium	11.94	12.42	0.095	3.174	0.9104	Medium	11.94
Apo	35	38	MYDE	6.26	1	2	6.36	6.62	0.054	2.69	0.8912	Medium	6.36	6.62	0.087	4.354	0.8892	Medium	6.36	6.62	0.11	5.493	0.8707	Medium	6.36	6.62	0.123	6.167	0.9049	Medium	6.37	6.63	0.143	7.127	0.8972	Medium	6.36	6.62	0.155	7.762	0.8933	Medium	6.37	6.63	0.555	27.726	0.8875	Medium	6.36
Apo	39	49	FVEDYEPTKAD	7.86	2	8	7.92	8.36	4.435	55.435	0.839	Medium	7.92	8.36	4.405	55.065	0.832	Medium	7.92	8.36	4.427	55.335	0.8177	Medium	7.92	8.36	5.165	64.568	0.8198	Medium	7.93	8.37	5.108	63.845	0.8313	Medium	7.93	8.36	5.254	65.669	0.7993	Medium	7.93	8.37	5.383	67.289	0.8221	Medium	7.92
Apo	55	61	VVLDGEE	7.57	1	5	7.59	8.06	1.532	30.63	0.9047	Medium	7.59	8.06	1.541	30.827	0.9116	Medium	7.59	8.06	1.54	30.801	0.8988	Medium	7.59	8.06	1.851	37.016	0.9165	Medium	7.59	8.06	1.879	37.587	0.9156	Medium	7.59	8.06	1.884	37.685	0.9091	Medium	7.59	8.06	2.491	49.819	0.9175	Medium	7.59
Apo	55	63	VVLDGEEVQ	8.86	2	7	8.76	9.2	2.138	30.538	0.766	Medium	8.75	9.2	2.05	29.291	0.761	Medium	8.75	9.2	2.1	30.003	0.7033	Medium	8.76	9.2	2.458	35.117	0.7708	Medium	8.76	9.21	2.637	37.667	0.7668	Medium	8.76	9.2	2.623	37.476	0.7467	Medium	8.76	9.21	3.701	52.876	0.7775	Medium	8.75
Apo	55	65	VVLDGEEVQID	10.55	1	9	10.55	11.06	2.236	24.843	0.9143	High	10.55	11.06	2.115	23.501	0.9139	High	10.55	11.05	2.289	25.438	0.9154	High	10.55	11.06	3.009	33.437	0.9347	High	10.55	11.05	2.957	32.856	0.9277	High	10.55	11.06	2.87	31.884	0.9207	Medium	10.55	11.05	3.914	43.484	0.924	High	10.55
Apo	66	74	ILDTAGQED	6.67	1	7	6.61	7.04	3.009	42.993	0.9211	Medium	6.61	7.04	2.954	42.195	0.9118	Medium	6.61	7.04	2.868	40.97	0.8859	Medium	6.61	7.04	3.415	48.784	0.9206	Medium	6.62	7.05	3.377	48.237	0.9224	Medium	6.61	7.04	3.381	48.296	0.9041	Medium	6.62	7.05	3.901	55.729	0.9195	Medium	6.61
Apo	66	75	ILDTAGQEDY	8.76	2	8	8.76	9.02	3.686	46.073	0.7365	Medium	8.76	9.02	3.694	46.172	0.7404	Medium	8.76	9.01	3.699	46.243	0.7003	Medium	8.76	9.02	4.072	50.899	0.7379	Medium	8.77	9.02	4.018	50.222	0.7462	Medium	8.76	9.02	4.527	56.591	0.7865	Medium	8.77	9.02	4.691	58.639	0.7656	Medium	8.76
Apo	68	74	DTAGQED	3.87	1	5	3.83	4.37	2.893	57.866	0.9396	Medium	3.83	4.37	2.795	55.907	0.9361	Medium	3.83	4.37	2.685	53.695	0.9169	Medium	3.83	4.37	3.005	60.096	0.9342	Medium	3.84	4.37	2.989	59.784	0.9349	Medium	3.83	4.37	2.903	58.062	0.934	Medium	3.84	4.37	2.887	57.73	0.941	Medium	3.83
Apo	68	75	DTAGQEDY	6.44	1	6	6.53	6.82	3.238	53.966	0.86	Medium	6.53	6.82	3.251	54.18	0.8395	Medium	6.53	6.82	3.201	53.357	0.7942	Medium	6.53	6.82	3.397	56.623	0.8701	Medium	6.53	6.83	3.304	55.061	0.8559	Medium	6.53	6.82	3.318	55.293	0.8417	Medium	6.53	6.83	3.295	54.914	0.8654	Medium	6.53
Apo	75	81	YAAIRDN	5.81	2	5	5.75	6.27	3.602	72.032	0.886	Medium	5.75	6.27	3.598	71.967	0.893	Medium	5.75	6.27	3.562	71.237	0.8795	Medium	5.75	6.27	3.62	72.396	0.9014	Medium	5.75	6.27	3.594	71.885	0.8974	Medium	5.75	6.27	3.645	72.893	0.8879	Medium	5.75	6.27	3.571	71.413	0.8983	Medium	5.75
Apo	80	92	DNYFRSGEGFLSV	12.9	2	11	13.02	13.06	3.263	29.66	0.881	Medium	13.02	13.06	3.272	29.747	0.8833	Medium	13.02	13.06	3.049	27.716	0.87	Medium	13.02	13.06	3.443	31.302	0.8882	Medium	13.02	13.06	3.492	31.748	0.8608	Medium	13.02	13.06	3.349	30.449	0.8907	Medium	13.02	13.06	3.751	34.096	0.8841	Medium	13.02
Apo	81	89	NYFRSGEGF	10.49	2	7	10.38	10.86	2.355	33.639	0.8846	Medium	10.38	10.86	2.314	33.053	0.8857	Medium	10.38	10.86	2.371	33.865	0.8808	Medium	10.38	10.86	2.521	36.012	0.8866	Medium	10.38	10.86	2.424	34.631	0.8882	Medium	10.39	10.86	2.514	35.919	0.8879	Medium	10.39	10.86	2.763	39.472	0.8956	Medium	10.38
Apo	81	92	NYFRSGEGFLSV	12.64	2	10	12.49	13.14	2.545	25.446	0.9077	High	12.49	13.14	2.507	25.068	0.9166	High	12.49	13.14	2.452	24.524	0.9076	Medium	12.49	13.14	2.716	27.161	0.9115	High	12.49	13.14	2.682	26.825	0.9094	High	12.49	13.14	2.606	26.058	0.904	High	12.49	13.14	3.019	30.185	0.9142	High	12.49
Apo	82	89	YFRSGEGF	9.62	2	6	9.58	10.12	1.583	26.387	0.9408	High	9.58	10.12	1.563	26.052	0.9313	High	9.58	10.12	1.62	26.992	0.9346	High	9.58	10.12	1.678	27.962	0.9475	High	9.58	10.12	1.645	27.416	0.9393	High	9.58	10.13	1.689	28.142	0.9338	High	9.58	10.12	2.037	33.958	0.9476	High	9.58
Apo	82	92	YFRSGEGFLSV	12.28	2	9	12.15	12.78	1.537	17.074	0.9376	High	12.15	12.78	1.531	17.008	0.931	High	12.15	12.77	1.482	16.462	0.9268	High	12.15	12.78	1.627	18.081	0.9334	High	12.15	12.78	1.633	18.149	0.9244	High	12.15	12.78	1.589	17.659	0.926	High	12.15	12.78	1.945	21.609	0.9309	High	12.14
Apo	83	92	FRSGEGFLSV	11.82	2	8	11.75	12.2	1.142	14.28	0.7573	Medium	11.75	12.2	1.116	13.945	0.7918	Medium	11.75	12.19	1.067	13.336	0.7536	Medium	11.75	12.2	1.192	14.906	0.7936	Medium	11.75	12.2	1.153	14.408	0.7633	Medium	11.75	12.2	1.145	14.313	0.7838	Medium	11.75	12.2	1.481	18.514	0.7883	Medium	11.75
Apo	83	93	FRSGEGFLSVF	14.38	2	9	14.42	14.66	0.878	9.751	0.7809	Medium	14.42	14.66	0.956	10.625	0.7684	Medium	14.42	14.65	0.787	8.747	0.7501	Medium	14.42	14.66	0.89	9.889	0.7762	Medium	14.42	14.66	0.987	10.965	0.7722	Medium	14.42	14.66	0.946	10.513	0.7795	Medium	14.42	14.66	1.16	12.888	0.7784	Medium	14.42
Apo	84	92	RSGEGFLSV	10.97	2	7	11.01	11.48	0.455	6.496	0.8653	Medium	11.01	11.48	0.442	6.32	0.8776	Medium	11.01	11.47	0.533	7.607	0.8632	Medium	11.01	11.48	0.513	7.331	0.8595	Medium	11.01	11.47	0.526	7.518	0.8458	Medium	11.02	11.48	0.502	7.176	0.9	Medium	11.01	11.47	0.972	13.885	0.8636	Medium	11.01
Apo	84	93	RSGEGFLSVF	13.9	2	8	13.88	14.41	0.394	4.922	0.7587	Medium	13.88	14.4	0.479	5.986	0.7763	Medium	13.87	14.4	0.325	4.063	0.7434	Medium	13.88	14.41	0.394	4.92	0.7681	Medium	13.88	14.41	0.573	7.166	0.7602	Medium	13.88	14.41	0.503	6.284	0.7713	Medium	13.88	14.4	0.638	7.978	0.7667	Medium	13.87
Apo	93	98	FSITEM	11.92	1	4	11.88	12.34	0.849	21.221	0.906	Medium	11.88	12.34	0.897	22.416	0.9059	Medium	11.88	12.34	0.875	21.863	0.9068	Medium	11.88	12.34	0.991	24.778	0.9088	Medium	11.88	12.34	1.098	27.449	0.856	Medium	11.88	12.34	1.061	26.515	0.8877	Medium	11.88	12.34	1.635	40.871	0.8686	Medium	11.88
Apo	98	101	MESF	9.52	1	2	9.39	9.76	0.191	9.537	0.921	Medium	9.38	9.76	0.194	9.716	0.9221	Medium	9.38	9.76	0.196	9.8	0.9166	Medium	9.39	9.76	0.567	28.353	0.934	Medium	9.39	9.77	0.552	27.614	0.931	Medium	9.39	9.76	0.559	27.962	0.9254	Medium	9.39	9.77	0.761	38.03	0.9274	Medium	9.38
Apo	101	106	FAATAD	5.82	1	4	5.91	6.26	0.693	17.325	0.786	Medium	5.91	6.26	0.626	15.646	0.7822	Medium	5.91	6.26	0.574	14.343	0.6054	Medium	5.91	6.26	1.46	36.491	0.7938	Medium	5.91	6.26	1.481	37.037	0.775	Medium	5.91	6.26	1.408	35.196	0.7519	Medium	5.91	6.26	1.853	46.313	0.7876	Medium	5.91
Apo	102	110	AATADFREQ	6.56	2	7	6.52	6.91	0.659	9.417	0.7867	Medium	6.52	6.91	0.697	9.951	0.7848	Medium	6.52	6.91	0.726	10.372	0.7365	Medium	6.52	6.91	1.708	24.4	0.817	Medium	6.53	6.91	1.614	23.061	0.8001	Medium	6.52	6.91	1.765	25.22	0.7941	Medium	6.52	6.91	2.355	33.647	0.7932	Medium	6.52
Apo	102	112	AATADFREQIL	10.7	2	9	10.63	11.2	0.61	6.782	0.8635	High	10.63	11.2	0.643	7.149	0.8594	High	10.63	11.2	0.682	7.581	0.8514	High	10.63	11.2	1.377	15.297	0.849	Medium	10.63	11.2	1.347	14.964	0.8386	Medium	10.63	11.2	1.579	17.547	0.8876	High	10.62	11.2	2.492	27.684	0.8627	Medium	10.63
Apo	106	112	DFREQIL	10.95	2	5	10.93	11.43	0.195	3.897	0.8829	Medium	10.93	11.43	0.147	2.933	0.8759	Medium	10.93	11.43	0.105	2.094	0.8586	Medium	10.93	11.43	0.191	3.821	0.8375	Medium	10.93	11.43	0.296	5.919	0.8541	Medium	10.93	11.43	0.173	3.457	0.8503	Medium	10.93	11.43	0.74	14.808	0.8456	Medium	10.93
Apo	107	112	FREQIL	10.19	2	4	10.03	10.41	0.119	2.975	0.8194	Medium	10.03	10.41	0.097	2.426	0.8165	Medium	10.03	10.41	0.108	2.7	0.822	Medium	10.03	10.41	0.103	2.573	0.8172	Medium	10.03	10.41	0.126	3.16	0.7989	Medium	10.03	10.41	0.099	2.486	0.8116	Medium	10.04	10.41	0.842	21.051	0.8325	Medium	10.03
Apo	113	124	RVKEDENVPFLL	12.54	2	9	12.4	13.04	1.816	20.181	0.9192	High	12.4	13.04	1.683	18.7	0.9218	High	12.4	13.03	1.687	18.745	0.9182	High	12.4	13.04	2.554	28.375	0.9234	High	12.4	13.04	2.553	28.367	0.9194	High	12.4	13.04	2.409	26.766	0.9133	High	12.4	13.04	2.546	28.29	0.917	High	12.4
Apo	113	124	RVKEDENVPFLL	12.54	3	9	12.4	13.04	1.743	19.365	0.8479	Medium	12.4	13.04	1.709	18.992	0.8531	Medium	12.4	13.03	1.686	18.737	0.8583	Medium	12.4	13.04	2.502	27.801	0.8493	Medium	12.4	13.04	2.501	27.792	0.8362	Medium	12.4	13.04	2.418	26.863	0.8365	Medium	12.4	13.04	2.549	28.318	0.8402	Medium	12.4
Apo	113	126	RVKEDENVPFLLVG	12.55	2	11	12.51	12.84	2.373	21.577	0.7819	Medium	12.51	12.84	2.224	20.219	0.7698	Medium	12.51	12.84	2.173	19.755	0.7293	Medium	12.51	12.84	2.593	23.573	0.7697	Medium	12.51	12.84	2.791	25.376	0.746	Medium	12.51	12.84	2.604	23.669	0.7764	Medium	12.51	12.84	2.706	24.604	0.7723	Medium	12.51
Apo	113	130	RVKEDENVPFLLVGNKSD	10.77	3	15	10.75	11.27	2.65	17.666	0.8075	Medium	10.74	11.27	2.514	16.762	0.7849	Medium	10.74	11.26	2.697	17.983	0.7533	Medium	10.75	11.27	3.19	21.269	0.7874	Medium	10.74	11.26	3.344	22.292	0.7901	Medium	10.75	11.27	3.162	21.078	0.7976	Medium	10.74	11.26	3.513	23.423	0.8074	Medium	10.74
Apo	113	134	RVKEDENVPFLLVGNKSDLEDK	10.45	3	19	10.56	10.78	1.888	9.938	0.7522	Medium	10.56	10.78	1.738	9.15	0.7436	Medium	10.56	10.78	1.927	10.142	0.7145	Medium	10.56	10.78	2.897	15.246	0.7476	Medium	10.56	10.78	2.956	15.559	0.7215	Medium	10.56	10.78	2.772	14.59	0.73	Medium	10.56	10.78	3.885	20.45	0.7761	Medium	10.56
Apo	113	134	RVKEDENVPFLLVGNKSDLEDK	10.45	4	19	10.39	10.95	2.005	10.555	0.811	Medium	10.39	10.95	1.882	9.906	0.8182	Medium	10.39	10.94	2.015	10.608	0.7971	Medium	10.39	10.95	3.152	16.587	0.82	Medium	10.39	10.94	3.173	16.699	0.8161	Medium	10.39	10.95	3.02	15.896	0.8288	Medium	10.4	10.94	3.963	20.86	0.8362	Medium	10.39
Apo	116	124	EDENVPFLL	14.22	2	6	14.26	14.59	1.192	19.866	0.784	Medium	14.26	14.59	1.124	18.733	0.7987	Medium	14.26	14.59	1.111	18.516	0.7901	Medium	14.26	14.59	1.6	26.674	0.7902	Medium	14.26	14.59	1.636	27.265	0.7554	Medium	14.26	14.59	1.531	25.511	0.7891	Medium	14.26	14.59	1.656	27.603	0.7746	Medium	14.26
Apo	125	134	VGNKSDLEDK	4.79	2	8	4.63	5.27	0.767	9.583	0.8573	Medium	4.63	5.27	0.816	10.203	0.8717	Medium	4.63	5.27	0.898	11.229	0.8939	Medium	4.63	5.27	1.345	16.808	0.9038	Medium	4.63	5.27	1.299	16.235	0.8819	Medium	4.63	5.27	1.31	16.375	0.9165	Medium	4.63	5.27	1.981	24.765	0.902	High	4.63
Apo	129	134	SDLEDK	4.64	1	4	4.62	5.04	0.768	19.192	0.8528	Medium	4.62	5.04	0.633	15.835	0.8285	Medium	4.62	5.04	0.619	15.483	0.8146	Medium	4.62	5.04	0.963	24.087	0.8571	Medium	4.63	5.05	0.963	24.086	0.8282	Medium	4.62	5.04	0.93	23.252	0.8363	Medium	4.63	5.05	1.531	38.265	0.8443	Medium	4.62
Apo	135	143	RQVSVEEAK	4.88	2	7	4.79	5.3	0.941	13.438	0.9175	Medium	4.79	5.3	0.831	11.87	0.9243	Medium	4.79	5.3	0.922	13.171	0.9031	Medium	4.79	5.3	1.666	23.803	0.9235	Medium	4.79	5.31	1.699	24.272	0.911	Medium	4.79	5.3	1.588	22.684	0.9051	Medium	4.79	5.31	3.136	44.795	0.9137	Medium	4.79
Apo	135	145	RQVSVEEAKNR	4.75	3	9	4.56	5.01	0.696	7.735	0.7177	Medium	4.56	5.01	0.672	7.469	0.7268	Medium	4.56	5.01	0.711	7.9	0.696	Medium	4.56	5.01	2.029	22.54	0.7597	Medium	4.57	5.01	2.209	24.545	0.7604	Medium	4.56	5.01	2.072	23.023	0.7474	Medium	4.57	5.01	3.087	34.303	0.7514	Medium	4.56
Apo	135	152	RQVSVEEAKNRAEQWNVN	8.39	4	16	8.46	8.89	0.382	2.39	0.8443	Medium	8.46	8.89	0.361	2.258	0.8237	Medium	8.46	8.89	0.362	2.26	0.8179	Medium	8.46	8.89	1.192	7.451	0.8181	Medium	8.47	8.89	1.3	8.127	0.8021	Medium	8.46	8.89	1.258	7.862	0.808	Medium	8.47	8.89	3.848	24.051	0.7706	Medium	8.46
Apo	139	143	VEEAK	4.81	1	3	4.88	5.17	0.368	12.262	0.8379	Medium	4.88	5.17	0.235	7.841	0.8305	Medium	4.88	5.17	0.335	11.157	0.7481	Medium	4.88	5.17	0.756	25.184	0.8578	Medium	4.89	5.17	0.778	25.944	0.8533	Medium	4.88	5.17	0.737	24.553	0.8226	Medium	4.89	5.17	1.373	45.774	0.8482	Medium	4.88
Apo	141	152	EAKNRAEQWNVN	7.65	2	10	7.5	8.08	0.163	1.63	0.8363	Medium	7.5	8.07	0.149	1.489	0.8377	Medium	7.5	8.07	0.129	1.291	0.8345	Medium	7.5	8.07	0.154	1.536	0.8288	Medium	7.51	8.08	0.227	2.271	0.8316	Medium	7.5	8.08	0.271	2.713	0.8309	Medium	7.51	8.08	0.984	9.84	0.8463	Medium	7.5
Apo	144	152	NRAEQWNVN	8.09	2	7	8.2	8.3	0.324	4.635	0.8708	High	8.2	8.3	0.412	5.889	0.9032	High	8.2	8.3	0.216	3.089	0.8639	High	8.2	8.3	0.341	4.869	0.8601	High	8.21	8.31	0.224	3.207	0.8299	Medium	8.2	8.3	0.344	4.914	0.8641	High	8.21	8.31	0.476	6.801	0.8371	Medium	8.2
Apo	153	159	YVETSAK	4.49	1	5	4.46	4.83	0.469	9.377	0.9158	Medium	4.46	4.83	0.174	3.474	0.8833	Medium	4.45	4.83	0.346	6.913	0.923	Medium	4.45	4.83	0.31	6.193	0.9	Medium	4.46	4.84	0.262	5.234	0.8431	Medium	4.46	4.83	0.53	10.596	0.928	Medium	4.46	4.84	0.722	14.443	0.9064	Medium	4.45
Apo	153	162	YVETSAKTRA	4.6	2	8	4.56	4.82	0.308	3.856	0.7543	Medium	4.56	4.82	0.411	5.138	0.7523	Medium	4.56	4.81	0.262	3.274	0.7415	Medium	4.56	4.82	0.634	7.928	0.7795	Medium	4.57	4.82	0.67	8.374	0.7527	Medium	4.56	4.82	0.627	7.841	0.7514	Medium	4.57	4.82	2.152	26.899	0.803	Medium	4.56
Apo	160	168	TRANVDKVF	8.2	3	7	8.16	8.22	0.825	11.787	0.7935	Medium	8.16	8.22	0.78	11.147	0.8696	Medium	8.16	8.22	0.863	12.327	0.8617	Medium	8.16	8.22	1.056	15.087	0.7966	Medium	8.16	8.22	1.073	15.33	0.7981	Medium	8.16	8.22	1.021	14.587	0.8242	Medium	8.16	8.22	2.367	33.809	0.8274	Medium	8.16
Apo	167	171	VFFDL	14.51	1	3	14.43	14.94	0.057	1.885	0.9156	Medium	14.43	14.94	0.045	1.511	0.9275	Medium	14.43	14.94	0.06	1.99	0.9181	Medium	14.43	14.94	0.136	4.519	0.9064	Medium	14.43	14.94	0.192	6.383	0.8934	Medium	14.43	14.94	0.086	2.859	0.9066	Medium	14.43	14.94	0.307	10.244	0.9214	Medium	14.43
Apo	168	171	FFDL	13.98	1	2	13.78	14.05	0.041	2.056	0.9259	Medium	13.78	14.05	0.023	1.126	0.9284	Medium	13.77	14.05	0.019	0.952	0.9202	Medium	13.78	14.05	0.071	3.528	0.9197	Medium	13.78	14.05	0.07	3.512	0.92	Medium	13.78	14.05	0.048	2.397	0.9278	Medium	13.77	14.05	0.128	6.391	0.9124	Medium	13.77
Apo	172	178	MREIRAR	5.28	2	5	4.72	4.94	0.346	6.914	0.9076	Medium	4.72	4.94	0.356	7.124	0.9122	Medium	4.71	4.94	0.362	7.238	0.9188	Medium	4.71	4.94	0.887	17.731	0.9136	Medium	4.72	4.95	0.856	17.113	0.8968	Medium	4.72	4.94	0.768	15.353	0.9136	Medium	4.72	4.94	1.965	39.303	0.9077	Medium	4.71
Compound	11	17	ALALHKV	7.1	2	5	7.03	7.4	1.06	21.207	0.8896	Medium	7.02	7.39	1.088	21.751	0.8972	Medium	7.03	7.39	1.175	23.498	0.8947	Medium	7.03	7.39	1.634	32.678	0.8749	Medium	7.03	7.4	1.738	34.754	0.8663	Medium	7.02	7.39	1.726	34.523	0.8387	Medium	7.02	7.39	1.799	35.971	0.8912	Medium	7.03
Compound	12	17	LALHKV	6.64	1	4	6.64	6.9	0.394	9.84	0.9158	Medium	6.64	6.9	0.38	9.501	0.9186	Medium	6.64	6.9	0.444	11.092	0.9094	Medium	6.64	6.9	0.848	21.204	0.9154	Medium	6.64	6.9	0.889	22.23	0.8988	Medium	6.64	6.9	0.891	22.267	0.9215	Medium	6.64	6.9	1.058	26.447	0.8998	Medium	6.64
Compound	28	35	SALTLQFM	13.38	1	6	13.47	13.86	0.02	0.33	0.9088	Medium	13.46	13.85	0.054	0.904	0.9078	Medium	13.46	13.85	0.041	0.684	0.9027	Medium	13.47	13.85	0.051	0.858	0.912	Medium	13.46	13.85	0.05	0.831	0.8981	Medium	13.46	13.85	0.068	1.135	0.9054	Medium	13.47	13.85	0.066	1.103	0.9021	Medium	13.46
Compound	31	35	TLQFM	12.02	1	3	11.95	12.43	0.022	0.735	0.9082	Medium	11.94	12.42	0.033	1.084	0.9172	Medium	11.95	12.42	0.021	0.702	0.9108	Medium	11.95	12.42	0.04	1.318	0.9229	Medium	11.94	12.42	0.026	0.875	0.9121	Medium	11.94	12.42	0.043	1.438	0.9029	Medium	11.95	12.42	0.096	3.214	0.9141	Medium	11.95
Compound	35	38	MYDE	6.26	1	2	6.37	6.63	0.034	1.698	0.9116	Medium	6.36	6.62	0.043	2.146	0.8951	Medium	6.36	6.62	0.038	1.902	0.8973	Medium	6.36	6.62	0.097	4.866	0.9133	Medium	6.37	6.63	0.087	4.368	0.9096	Medium	6.36	6.62	0.118	5.888	0.9198	Medium	6.36	6.62	0.537	26.83	0.8885	Medium	6.36
Compound	39	49	FVEDYEPTKAD	7.86	2	8	7.93	8.36	4.528	56.598	0.8335	Medium	7.92	8.36	4.572	57.151	0.8322	Medium	7.92	8.36	4.642	58.019	0.8302	Medium	7.92	8.36	5.259	65.743	0.8067	Medium	7.93	8.37	5.29	66.12	0.823	Medium	7.92	8.36	5.371	67.141	0.7843	Medium	7.92	8.36	5.227	65.337	0.809	Medium	7.93
Compound	55	61	VVLDGEE	7.57	1	5	7.59	8.06	1.406	28.125	0.9044	Medium	7.59	8.06	1.413	28.256	0.9009	Medium	7.59	8.06	1.459	29.184	0.9206	Medium	7.59	8.06	1.674	33.486	0.9205	Medium	7.59	8.06	1.703	34.057	0.9155	Medium	7.59	8.06	1.761	35.225	0.9044	Medium	7.59	8.06	1.988	39.756	0.9049	Medium	7.59
Compound	55	63	VVLDGEEVQ	8.86	2	7	8.76	9.2	1.842	26.321	0.7645	Medium	8.75	9.2	1.868	26.682	0.7498	Medium	8.75	9.2	1.841	26.3	0.741	Medium	8.76	9.2	2.284	32.629	0.7596	Medium	8.76	9.2	2.342	33.45	0.7762	Medium	8.75	9.2	2.392	34.17	0.7387	Medium	8.75	9.2	2.778	39.688	0.6993	Medium	8.76
Compound	55	65	VVLDGEEVQID	10.55	1	9	10.56	11.06	1.868	20.758	0.9168	High	10.55	11.05	1.875	20.837	0.9254	High	10.55	11.06	1.886	20.953	0.9232	High	10.55	11.06	2.259	25.099	0.9241	High	10.55	11.05	2.356	26.183	0.9234	High	10.55	11.05	2.382	26.471	0.9054	Medium	10.55	11.06	2.848	31.648	0.9252	High	10.56
Compound	66	74	ILDTAGQED	6.67	1	7	6.62	7.05	2.499	35.7	0.9154	Medium	6.61	7.04	2.542	36.32	0.9076	Medium	6.61	7.04	2.601	37.159	0.9059	Medium	6.61	7.04	3.067	43.814	0.9068	Medium	6.62	7.05	3.074	43.912	0.9174	Medium	6.61	7.04	3.065	43.788	0.9012	Medium	6.61	7.04	3.256	46.508	0.9135	Medium	6.62
Compound	66	75	ILDTAGQEDY	8.76	2	8	8.77	9.02	3.265	40.818	0.7226	Medium	8.76	9.01	3.394	42.428	0.7165	Medium	8.76	9.02	3.441	43.01	0.7258	Medium	8.76	9.02	3.745	46.816	0.7087	Medium	8.77	9.02	3.839	47.985	0.7535	Medium	8.76	9.01	3.909	48.864	0.7251	Medium	8.76	9.01	4.662	58.279	0.6613	Medium	8.77
Compound	68	74	DTAGQED	3.87	1	5	3.84	4.37	2.529	50.577	0.9336	Medium	3.83	4.37	2.526	50.522	0.9289	Medium	3.83	4.37	2.638	52.758	0.9254	Medium	3.83	4.37	2.942	58.85	0.9402	Medium	3.84	4.37	2.967	59.334	0.9332	Medium	3.83	4.37	2.895	57.897	0.9294	Medium	3.83	4.37	2.836	56.724	0.9201	Medium	3.83
Compound	68	75	DTAGQEDY	6.44	1	6	6.53	6.83	2.907	48.453	0.8297	Medium	6.53	6.82	2.867	47.78	0.8264	Medium	6.53	6.82	2.996	49.941	0.8254	Medium	6.53	6.82	3.288	54.8	0.8516	Medium	6.53	6.83	3.33	55.505	0.857	Medium	6.53	6.82	3.345	55.757	0.8267	Medium	6.53	6.82	3.186	53.092	0.8455	Medium	6.53
Compound	75	81	YAAIRDN	5.81	2	5	5.75	6.27	3.467	69.345	0.8856	Medium	5.75	6.27	3.574	71.49	0.8887	Medium	5.75	6.27	3.608	72.154	0.8925	Medium	5.75	6.27	3.642	72.846	0.8925	Medium	5.75	6.27	3.639	72.782	0.9004	Medium	5.75	6.27	3.653	73.061	0.8937	Medium	5.75	6.27	3.602	72.045	0.8774	Medium	5.75
Compound	80	92	DNYFRSGEGFLSV	12.9	2	11	13.02	13.07	1.913	17.39	0.8934	Medium	13.02	13.06	1.827	16.612	0.887	Medium	13.02	13.06	2.014	18.307	0.8996	Medium	13.02	13.06	3.23	29.359	0.8869	Medium	13.02	13.06	3.313	30.123	0.8907	Medium	13.02	13.06	3.262	29.653	0.8827	Medium	13.02	13.06	3.408	30.982	0.8755	Medium	13.02
Compound	81	89	NYFRSGEGF	10.49	2	7	10.39	10.87	1.143	16.334	0.9102	Medium	10.38	10.86	1.116	15.949	0.9147	Medium	10.38	10.86	1.224	17.491	0.9168	Medium	10.38	10.86	2.238	31.967	0.9047	Medium	10.38	10.86	2.36	33.712	0.9012	Medium	10.38	10.86	2.405	34.353	0.8881	Medium	10.38	10.86	2.578	36.823	0.8919	Medium	10.39
Compound	81	92	NYFRSGEGFLSV	12.64	2	10	12.5	13.14	1.216	12.155	0.9175	High	12.49	13.14	1.227	12.267	0.9212	High	12.49	13.14	1.3	13.003	0.9205	High	12.49	13.14	2.399	23.992	0.9188	Medium	12.49	13.14	2.458	24.579	0.9173	High	12.49	13.14	2.482	24.821	0.9098	Medium	12.49	13.14	2.751	27.511	0.9091	Medium	12.5
Compound	82	89	YFRSGEGF	9.62	2	6	9.58	10.13	0.924	15.392	0.9321	High	9.58	10.12	0.904	15.064	0.9397	High	9.58	10.12	0.973	16.213	0.9323	High	9.58	10.12	1.538	25.64	0.9454	High	9.58	10.12	1.583	26.391	0.9421	High	9.58	10.12	1.616	26.938	0.944	High	9.58	10.12	1.643	27.385	0.9314	High	9.58
Compound	82	92	YFRSGEGFLSV	12.28	2	9	12.15	12.78	0.891	9.903	0.9344	High	12.15	12.78	0.881	9.792	0.9377	High	12.15	12.78	0.918	10.203	0.9303	High	12.15	12.78	1.512	16.805	0.9355	High	12.15	12.78	1.531	17.014	0.9407	High	12.14	12.77	1.515	16.837	0.9291	High	12.15	12.78	1.649	18.326	0.9283	High	12.15
Compound	83	92	FRSGEGFLSV	11.82	2	8	11.76	12.2	0.882	11.028	0.7493	Medium	11.75	12.2	0.743	9.288	0.8088	Medium	11.75	12.2	0.799	9.989	0.7814	Medium	11.75	12.2	1.099	13.733	0.8004	Medium	11.75	12.2	1.091	13.636	0.7802	Medium	11.75	12.2	1.111	13.889	0.7715	Medium	11.75	12.2	1.27	15.871	0.7566	Medium	11.76
Compound	83	93	FRSGEGFLSVF	14.38	2	9	14.43	14.66	0.502	5.575	0.7285	Medium	14.42	14.66	0.52	5.773	0.7371	Medium	14.42	14.66	0.518	5.755	0.7577	Medium	14.42	14.66	0.888	9.866	0.7274	Medium	14.42	14.66	0.74	8.218	0.7497	Medium	14.42	14.65	0.844	9.373	0.7205	Medium	14.42	14.66	0.988	10.978	0.7027	Medium	14.42
Compound	84	92	RSGEGFLSV	10.97	2	7	11.02	11.48	0.198	2.823	0.8545	Medium	11.01	11.47	0.235	3.359	0.9086	Medium	11.01	11.48	0.249	3.557	0.8664	Medium	11.01	11.48	0.411	5.864	0.8982	Medium	11.01	11.47	0.445	6.36	0.8812	Medium	11.01	11.47	0.456	6.521	0.8637	Medium	11.01	11.48	0.514	7.344	0.8394	Medium	11.02
Compound	84	93	RSGEGFLSVF	13.9	2	8	13.88	14.41	0.135	1.69	0.7365	Medium	13.88	14.4	0.172	2.149	0.7524	Medium	13.88	14.4	0.187	2.342	0.7516	Medium	13.88	14.41	0.342	4.276	0.7641	Medium	13.88	14.41	0.334	4.174	0.7581	Medium	13.87	14.4	0.344	4.302	0.7417	Medium	13.88	14.41	0.552	6.894	0.7026	Medium	13.87
Compound	93	98	FSITEM	11.92	1	4	11.88	12.34	0.828	20.709	0.927	Medium	11.88	12.34	0.862	21.555	0.9352	Medium	11.88	12.34	0.856	21.393	0.9282	Medium	11.88	12.34	0.949	23.716	0.9419	Medium	11.88	12.34	0.971	24.271	0.9362	Medium	11.88	12.34	0.974	24.352	0.9282	Medium	11.88	12.34	1.513	37.828	0.9175	Medium	11.88
Compound	98	101	MESF	9.52	1	2	9.39	9.77	0.205	10.239	0.9198	Medium	9.38	9.76	0.205	10.266	0.9224	Medium	9.38	9.76	0.209	10.461	0.9284	Medium	9.39	9.76	0.604	30.175	0.9258	Medium	9.38	9.76	0.649	32.462	0.9208	Medium	9.38	9.76	0.675	33.76	0.9189	Medium	9.38	9.76	0.692	34.615	0.9019	Medium	9.39
Compound	101	106	FAATAD	5.82	1	4	5.91	6.26	0.382	9.562	0.7908	Medium	5.91	6.26	0.357	8.929	0.7797	Medium	5.91	6.26	0.39	9.751	0.7541	Medium	5.91	6.26	1.2	30.007	0.7713	Medium	5.91	6.27	1.242	31.039	0.7916	Medium	5.91	6.26	1.268	31.706	0.7457	Medium	5.91	6.26	1.502	37.548	0.7476	Medium	5.91
Compound	102	110	AATADFREQ	6.56	2	7	6.52	6.91	0.348	4.975	0.8058	Medium	6.52	6.91	0.425	6.067	0.803	Medium	6.52	6.91	0.463	6.62	0.8039	Medium	6.52	6.91	1.172	16.738	0.8091	Medium	6.53	6.91	1.2	17.146	0.8079	Medium	6.52	6.91	1.251	17.869	0.7946	Medium	6.52	6.91	1.477	21.098	0.7845	Medium	6.52
Compound	102	112	AATADFREQIL	10.7	2	9	10.63	11.2	0.328	3.639	0.8843	High	10.63	11.2	0.362	4.027	0.8802	High	10.63	11.2	0.41	4.551	0.8847	High	10.63	11.2	1.057	11.746	0.8795	High	10.63	11.2	1.233	13.696	0.8788	High	10.63	11.2	1.134	12.595	0.8733	High	10.63	11.2	1.558	17.313	0.8864	High	10.63
Compound	106	112	DFREQIL	10.95	2	5	10.93	11.44	0.071	1.42	0.8815	Medium	10.93	11.43	0.136	2.723	0.9036	Medium	10.93	11.43	0.056	1.12	0.8925	Medium	10.93	11.43	0.054	1.084	0.8965	Medium	10.93	11.43	0.112	2.247	0.8879	Medium	10.93	11.43	0.128	2.555	0.8687	Medium	10.93	11.43	0.215	4.291	0.8931	Medium	10.93
Compound	107	112	FREQIL	10.19	2	4	10.03	10.41	0.067	1.67	0.815	Medium	10.03	10.41	0.053	1.335	0.8323	Medium	10.03	10.41	0.047	1.183	0.8501	Medium	10.03	10.41	0.134	3.351	0.8309	Medium	10.03	10.41	0.061	1.515	0.83	Medium	10.03	10.41	0.092	2.294	0.8308	Medium	10.03	10.41	0.118	2.957	0.8477	Medium	10.04
Compound	113	124	RVKEDENVPFLL	12.54	2	9	12.4	13.04	1.02	11.331	0.9329	High	12.4	13.04	0.999	11.101	0.9387	High	12.4	13.04	1.066	11.841	0.9374	High	12.4	13.04	1.719	19.095	0.9352	High	12.4	13.04	1.784	19.817	0.937	High	12.4	13.03	1.754	19.494	0.9335	High	12.4	13.04	2.234	24.823	0.9416	High	12.4
Compound	113	124	RVKEDENVPFLL	12.54	3	9	12.4	13.04	1.013	11.251	0.8857	Medium	12.4	13.04	1.007	11.194	0.8829	Medium	12.4	13.04	1.09	12.108	0.8708	Medium	12.4	13.04	1.681	18.675	0.8643	Medium	12.4	13.04	1.715	19.06	0.8683	Medium	12.4	13.03	1.786	19.845	0.8612	Medium	12.4	13.04	2.202	24.467	0.8528	Medium	12.4
Compound	113	126	RVKEDENVPFLLVG	12.55	2	11	12.51	12.85	1.417	12.882	0.8033	Medium	12.51	12.84	1.42	12.912	0.8309	Medium	12.51	12.84	1.592	14.47	0.7939	Medium	12.51	12.84	1.733	15.753	0.8229	Medium	12.51	12.84	1.869	16.99	0.8081	Medium	12.51	12.84	1.792	16.291	0.7491	Medium	12.51	12.84	2.285	20.77	0.7622	Medium	12.51
Compound	113	130	RVKEDENVPFLLVGNKSD	10.77	3	15	10.75	11.27	1.887	12.582	0.7669	Medium	10.74	11.26	1.907	12.714	0.7862	Medium	10.74	11.27	1.725	11.499	0.7645	Medium	10.74	11.27	2.27	15.131	0.7926	Medium	10.74	11.26	2.349	15.663	0.8038	Medium	10.74	11.26	2.573	17.153	0.7764	Medium	10.75	11.27	2.77	18.466	0.7446	Medium	10.75
Compound	113	134	RVKEDENVPFLLVGNKSDLEDK	10.45	3	19	10.56	10.78	1.278	6.728	0.7795	Medium	10.56	10.78	1.167	6.142	0.7873	Medium	10.56	10.78	1.166	6.136	0.7733	Medium	10.56	10.78	2.123	11.172	0.7809	Medium	10.56	10.78	2.066	10.874	0.7905	Medium	10.56	10.78	2.182	11.485	0.7491	Medium	10.56	10.78	3.378	17.777	0.775	Medium	10.57
Compound	113	134	RVKEDENVPFLLVGNKSDLEDK	10.45	4	19	10.4	10.95	1.215	6.394	0.8487	Medium	10.39	10.95	1.22	6.419	0.8526	Medium	10.39	10.95	1.224	6.44	0.849	Medium	10.39	10.95	2.04	10.736	0.8584	Medium	10.39	10.95	2.172	11.43	0.8643	Medium	10.39	10.94	2.228	11.726	0.8332	Medium	10.39	10.95	3.524	18.545	0.8565	Medium	10.4
Compound	116	124	EDENVPFLL	14.22	2	6	14.27	14.59	0.709	11.812	0.7915	Medium	14.26	14.59	0.705	11.751	0.8116	Medium	14.26	14.59	0.708	11.807	0.8156	Medium	14.26	14.59	1.013	16.877	0.7918	Medium	14.26	14.59	1.147	19.12	0.798	Medium	14.26	14.59	1.099	18.309	0.7802	Medium	14.26	14.59	1.169	19.488	0.7935	Medium	14.26
Compound	125	134	VGNKSDLEDK	4.79	2	8	4.63	5.27	0.788	9.85	0.9032	Medium	4.63	5.27	0.63	7.878	0.9042	Medium	4.63	5.27	0.635	7.94	0.8925	High	4.63	5.27	0.945	11.816	0.9038	Medium	4.63	5.27	1.052	13.153	0.9219	Medium	4.63	5.27	0.894	11.169	0.8987	Medium	4.63	5.27	1.693	21.157	0.9179	Medium	4.63
Compound	129	134	SDLEDK	4.64	1	4	4.63	5.05	0.534	13.361	0.8881	Medium	4.62	5.04	0.555	13.869	0.8939	Medium	4.62	5.04	0.487	12.167	0.8923	Medium	4.62	5.04	0.749	18.716	0.893	Medium	4.63	5.05	0.761	19.019	0.9011	Medium	4.62	5.04	0.804	20.112	0.8922	Medium	4.62	5.04	1.221	30.521	0.8821	Medium	4.63
Compound	135	143	RQVSVEEAK	4.88	2	7	4.79	5.31	0.615	8.781	0.9252	Medium	4.79	5.3	0.271	3.866	0.8969	Medium	4.79	5.3	0.283	4.045	0.9114	Medium	4.79	5.3	1.232	17.597	0.9298	Medium	4.79	5.31	1.331	19.014	0.927	Medium	4.79	5.3	1.397	19.96	0.9193	Medium	4.79	5.3	2.922	41.746	0.9091	Medium	4.79
Compound	135	145	RQVSVEEAKNR	4.75	3	9	4.57	5.01	0.582	6.462	0.7412	Medium	4.56	5.01	0.574	6.38	0.7429	Medium	4.56	5.01	0.577	6.415	0.7277	Medium	4.56	5.01	1.783	19.816	0.7543	Medium	4.57	5.01	1.809	20.101	0.7456	Medium	4.56	5.01	1.808	20.087	0.7234	Medium	4.56	5.01	2.955	32.829	0.6943	Medium	4.57
Compound	135	152	RQVSVEEAKNRAEQWNVN	8.39	4	16	8.47	8.89	0.338	2.11	0.8528	Medium	8.46	8.89	0.264	1.653	0.847	Medium	8.46	8.89	0.336	2.102	0.8495	Medium	8.46	8.89	1.171	7.319	0.8589	Medium	8.47	8.9	1.259	7.871	0.8648	Medium	8.46	8.89	1.292	8.074	0.8345	Medium	8.46	8.89	3.203	20.022	0.7321	Medium	8.46
Compound	139	143	VEEAK	4.81	1	3	4.89	5.17	0.199	6.64	0.8382	Medium	4.88	5.17	0.195	6.516	0.8578	Medium	4.88	5.17	0.202	6.735	0.8378	Medium	4.88	5.17	0.511	17.022	0.8422	Medium	4.89	5.17	0.606	20.2	0.8463	Medium	4.88	5.17	0.614	20.456	0.8195	Medium	4.88	5.17	1.218	40.586	0.7958	Medium	4.89
Compound	141	152	EAKNRAEQWNVN	7.65	2	10	7.51	8.08	0.105	1.05	0.8639	Medium	7.5	8.07	0.127	1.268	0.8758	Medium	7.5	8.07	0.126	1.256	0.889	Medium	7.5	8.08	0.135	1.353	0.8801	Medium	7.51	8.08	0.144	1.444	0.8828	Medium	7.51	8.07	0.174	1.745	0.8651	Medium	7.5	8.07	0.429	4.287	0.8683	Medium	7.51
Compound	144	152	NRAEQWNVN	8.09	2	7	8.2	8.31	0.485	6.935	0.9004	High	8.2	8.3	0.104	1.487	0.9	High	8.2	8.3	0.146	2.088	0.9027	High	8.2	8.3	0.164	2.347	0.9063	High	8.21	8.31	0.161	2.299	0.9011	High	8.2	8.3	0.133	1.895	0.8833	High	8.2	8.3	0.35	4.998	0.904	High	8.2
Compound	153	159	YVETSAK	4.49	1	5	4.46	4.84	0.072	1.432	0.9017	Medium	4.45	4.83	0.099	1.981	0.898	Medium	4.45	4.83	0.082	1.647	0.9107	Medium	4.46	4.83	0.088	1.769	0.9084	Medium	4.46	4.84	0.141	2.818	0.9168	Medium	4.45	4.83	0.18	3.592	0.9142	Medium	4.45	4.83	0.332	6.642	0.9041	Medium	4.46
Compound	153	162	YVETSAKTRA	4.6	2	8	4.57	4.82	0.215	2.687	0.8048	Medium	4.56	4.81	0.308	3.849	0.7746	Medium	4.56	4.82	0.313	3.916	0.7798	Medium	4.56	4.82	0.383	4.788	0.7952	Medium	4.57	4.82	0.343	4.288	0.7807	Medium	4.56	4.81	0.41	5.127	0.7907	Medium	4.56	4.82	1.693	21.167	0.7792	Medium	4.57
Compound	160	168	TRANVDKVF	8.2	3	7	8.16	8.22	0.602	8.605	0.7254	Medium	8.16	8.22	0.758	10.823	0.8098	Medium	8.16	8.22	0.703	10.041	0.8672	Medium	8.16	8.22	0.871	12.437	0.8536	Medium	8.16	8.22	0.941	13.447	0.8033	Medium	8.16	8.22	0.889	12.695	0.8086	Medium	8.16	8.22	2.037	29.102	0.8173	Medium	8.16
Compound	167	171	VFFDL	14.51	1	3	14.44	14.94	0.049	1.625	0.9067	Medium	14.43	14.94	0.038	1.261	0.9166	Medium	14.43	14.94	0.061	2.024	0.903	Medium	14.43	14.94	0.077	2.561	0.9068	Medium	14.43	14.94	0.074	2.457	0.8949	Medium	14.43	14.94	0.117	3.893	0.9081	Medium	14.43	14.94	0.092	3.06	0.9016	Medium	14.43
Compound	168	171	FFDL	13.98	1	2	13.78	14.06	0.02	1.022	0.8759	Medium	13.77	14.05	0.026	1.323	0.8851	Medium	13.77	14.05	0.025	1.258	0.8881	Medium	13.78	14.05	0.031	1.548	0.8853	Medium	13.78	14.05	0.04	2.012	0.8818	Medium	13.77	14.05	0.043	2.173	0.8796	Medium	13.78	14.05	0.075	3.731	0.87	Medium	13.77
Compound	172	178	MREIRAR	5.28	2	5	4.72	4.95	0.242	4.833	0.9087	Medium	4.71	4.94	0.253	5.067	0.9201	Medium	4.72	4.94	0.25	5.003	0.9177	Medium	4.72	4.94	0.488	9.76	0.9102	Medium	4.72	4.95	0.543	10.857	0.9046	Medium	4.71	4.94	0.572	11.443	0.9191	Medium	4.72	4.94	1.437	28.733	0.9089	Medium	4.72
[truncated: 29 more columns]

## Sheet: RalA- Analyzed 
					Ral Apo									Ral compound									Ral Apo vs Compound									T-Test					Significant changes
Start	End	Z	RT	Sequence	3	SD	30	SD	300	SD	3000	SD		3	SD	30	SD	300	SD	3000	SD		3	SD	30	SD	300	SD	3000	SD		3	30	300	3000		3	30	300	3000
9	15	2	7.215	ALALHKV	21.831	0.611039	31.6633	0.1105	37.0423	1.16782	43.967	0.973786		22.152	1.19698	33.985	1.13777	37.7123	1.55158	43.5793	0.8995		-0.321	1.34393	-2.32167	1.14313	-0.67	1.94196	0.387667	1.32565		0.708907	0.070363	0.585502	0.641485		N	N	N	N
10	15	1	6.77	LALHKV	10.5377	0.412182	21.03	0.470319	27.797	0.667901	35.0147	0.69473		10.1443	0.838024	21.9003	0.603326	27.552	0.982033	33.1643	1.19613		0.393333	0.933905	-0.870333	0.764985	0.245	1.18764	1.85033	1.38325		0.522156	0.127338	0.744332	0.0967574		N	N	N	N
26	33	1	13.66	SALTLQFM	1.046	0.224519	1.18667	0.0818189	2.66833	0.237018	13.7407	1.15177		0.639333	0.289595	0.941333	0.168263	1.208	0.323541	2.44433	0.703834		0.406667	0.366435	0.245333	0.187101	1.46033	0.401069	11.2963	1.3498		0.131362	0.107054	0.00423457	0.000398945		N	N	N	B
29	33	1	12.185	TLQFM	1.14	0.207964	1.821	0.504126	3.41667	0.618781	20.4123	0.852511		0.840333	0.211666	1.21033	0.296541	2.54633	0.58226	3.44267	0.217104		0.299667	0.296734	0.610667	0.584875	0.870333	0.849656	16.9697	0.879721		0.165649	0.159785	0.145642	0.000445811		N	N	N	B
33	36	1	6.49	MYDE	4.179	1.40967	7.01867	0.803	26.9807	0.696249	34.3217	1.65382		1.91533	0.224297	5.04067	0.774907	26.878	1.32265	34.5143	1.16847		2.26367	1.4274	1.978	1.11593	0.102667	1.49472	-0.192667	2.02496		0.104559	0.0385258	0.914095	0.873062		N	N	N	N
37	47	2	8.14	FVEDYEPTKAD	55.2783	0.191398	64.694	0.918505	65.4107	1.69759	65.151	1.10123		57.256	0.716295	66.3347	0.7233	66.165	0.907372	65.9197	0.107825		-1.97767	0.741426	-1.64067	1.16911	-0.754333	1.92487	-0.768667	1.10649		0.0338583	0.075978	0.544862	0.346888		N	N	N	N
53	59	1	7.825	VVLDGEE	30.7527	0.107025	37.4293	0.361295	49.039	0.701712	54.8597	0.332808		28.5217	0.577325	34.256	0.886415	39.9423	0.191171	46.376	0.59379		2.231	0.587162	3.17333	0.957217	9.09667	0.727287	8.48367	0.680697		0.0190384	0.0148192	0.00105971	0.000169531		N	N	S	S
53	61	2	8.98	VVLDGEEVQ	29.944	0.62559	36.7533	1.42032	53.0657	0.901589	58.28	0.664743		26.4343	0.214742	33.4163	0.771051	40.7857	0.962762	52.0663	0.219263		3.50967	0.661421	3.337	1.61612	12.28	1.319	6.21367	0.699971		0.00579269	0.0359542	8.95734e-05	0.00177371		N	N	B	S
53	63	1	10.805	VVLDGEEVQID	24.594	0.992216	32.7257	0.784661	43.4137	1.06924	51.5123	0.550005		20.8493	0.0980833	25.9177	0.723462	32.0647	0.714771	43.6383	0.970887		3.74467	0.997052	6.808	1.06728	11.349	1.28614	7.874	1.11585		0.0216351	0.000386615	0.000252497	0.000890174		N	S	B	S
64	72	1	6.825	ILDTAGQED	42.0527	1.01898	48.439	0.300232	55.3227	0.351998	56.1927	0.472731		36.393	0.732234	43.838	0.0653911	49.579	2.73939	54.6247	0.543538		5.65967	1.25479	4.601	0.30727	5.74367	2.76192	1.568	0.720352		0.00210305	0.000866274	0.0657796	0.0207015		S	N	N	N
64	73	2	8.89	ILDTAGQEDY	46.1627	0.0853834	52.5707	3.49813	57.5613	1.03459	54.845	1.02337		42.0853	1.13547	47.8883	1.02742	55.425	2.5985	55.9897	2.33159		4.07733	1.13867	4.68233	3.64588	2.13633	2.79689	-1.14467	2.54629		0.0245257	0.137001	0.288733	0.49726		N	N	N	N
66	72	1	4.1	DTAGQED	55.8227	2.08678	59.314	1.09543	57.6793	1.78154	58.1253	1.14622		51.2857	1.27537	58.6937	0.731145	57.679	1.5717	58.4747	1.34095		4.537	2.44565	0.620333	1.31702	0.000333333	2.37574	-0.349333	1.76407		0.0422727	0.467345	0.996362	0.750777		N	N	N	N
66	73	1	6.675	DTAGQEDY	53.8343	0.427006	55.659	0.842869	55.1713	1.2707	55.3037	0.409932		48.7247	1.10582	55.354	0.496047	54.8887	1.6855	55.591	0.711028		5.10967	1.1854	0.305	0.978004	0.282667	2.11082	-0.287333	0.820735		0.00791043	0.614618	0.827967	0.591943		N	N	N	N
73	79	2	6.01	YAAIRDN	71.7453	0.441428	72.3913	0.504016	72.2223	1.469	73.4977	1.01254		70.9963	1.46813	72.8963	0.146152	72.4207	0.369181	73.2447	0.887744		0.749	1.53306	-0.505	0.524779	-0.198333	1.51468	0.253	1.3466		0.473206	0.226559	0.843308	0.760611		N	N	N	N
78	90	2	13.04	DNYFRSGEGFLSV	29.041	1.14831	31.1663	0.660041	33.7737	0.741085	36.4307	1.0051		17.4363	0.848449	29.7117	0.385364	31.8393	1.12485	36.0823	0.685086		11.6047	1.42775	1.45467	0.764303	1.93433	1.34703	0.348333	1.21637		0.000243688	0.0417873	0.0768263	0.646066		B	N	N	N
79	87	2	10.62	NYFRSGEGF	33.519	0.419089	35.5207	0.771876	38.637	0.7808	39.8007	0.446993		16.5913	0.802562	33.344	1.23483	36.682	0.452295	40.0113	0.644624		16.9277	0.905396	2.17667	1.45623	1.955	0.902341	-0.210667	0.784438		6.17975e-05	0.0728024	0.0291048	0.668283		B	N	N	N
79	90	2	12.815	NYFRSGEGFLSV	25.0127	0.463484	26.6813	0.56536	29.8617	0.394579	32.0857	1.10939		12.475	0.460678	24.464	0.426297	27.4243	0.493738	31.431	0.407238		12.5377	0.653484	2.21733	0.708069	2.43733	0.632036	0.654667	1.18177		4.91987e-06	0.00680513	0.00312032	0.420495		B	N	N	N
80	87	2	9.85	YFRSGEGF	26.477	0.476419	27.84	0.378063	33.1633	0.745263	34.932	0.231515		15.5563	0.591865	26.323	0.651666	28.436	1.08171	34.987	0.469939		10.9207	0.759789	1.517	0.753393	4.72733	1.31359	-0.055	0.523872		2.20615e-05	0.0352062	0.00507008	0.866112		B	N	N	N
80	90	2	12.465	YFRSGEGFLSV	16.848	0.335911	17.963	0.265458	21.4593	0.459174	23.34	0.603605		9.966	0.212619	16.8853	0.112571	18.5007	0.253963	23.021	0.338532		6.882	0.397546	1.07767	0.288341	2.95867	0.524726	0.319	0.692057		3.13667e-05	0.0101396	0.00193492	0.474292		S	N	N	N
81	90	2	11.975	FRSGEGFLSV	13.8537	0.478582	14.5423	0.318506	19.304	1.51971	20.9397	0.689354		10.1017	0.875454	13.7527	0.127641	15.296	0.700375	20.5613	0.783929		3.752	0.997728	0.789667	0.343131	4.008	1.67333	0.378333	1.04391		0.00665128	0.0351701	0.0286998	0.563849		N	N	N	N
81	91	2	14.54	FRSGEGFLSVF	9.70767	0.93975	10.4557	0.540286	13.2463	0.778064	15.675	0.644342		5.701	0.10949	9.15233	0.84587	11.0203	0.420103	14.159	0.530023		4.00667	0.946106	1.30333	1.0037	2.226	0.884235	1.516	0.834327		0.0168211	0.0998307	0.0214508	0.0364744		N	N	N	N
82	90	2	11.245	RSGEGFLSV	6.80767	0.697814	7.34167	0.171249	13.0427	0.751964	15.4763	0.501221		3.24633	0.379749	6.24833	0.342439	7.99233	0.890744	14.523	0.736693		3.56133	0.794452	1.09333	0.382872	5.05033	1.16571	0.953333	0.891032		0.00418936	0.0154822	0.00190972	0.14649		N	N	S	N
82	91	2	14.145	RSGEGFLSVF	4.99033	0.963319	6.12333	1.13159	7.77633	0.657133	11.4677	1.27553		2.06033	0.334921	4.25067	0.067656	5.95567	0.841744	9.76033	0.681215		2.93	1.01988	1.87267	1.13361	1.82067	1.06787	1.70733	1.44604		0.0242333	0.101867	0.0457919	0.131945		N	N	N	N
91	96	1	12.11	FSITEM	21.8333	0.598052	26.2473	1.35547	40.738	0.140524	47.5433	0.856029		21.219	0.449039	24.113	0.346189	39.5493	1.6107	48.0633	0.4386		0.614333	0.747865	2.13433	1.39898	1.18867	1.61681	-0.52	0.961851		0.228881	0.105012	0.329197	0.420117		N	N	N	N
96	99	1	9.575	MESF	9.68433	0.134329	27.9763	0.369708	37.6267	0.55477	42.4233	0.699542		10.322	0.121132	32.1323	1.81509	36.0987	1.45773	39.5757	0.602363		-0.637667	0.180879	-4.156	1.85236	1.528	1.55973	2.84767	0.923147		0.00309691	0.051393	0.206273	0.00573662		N	N	N	N
99	104	1	6.085	FAATAD	15.7713	1.49495	36.2413	0.945553	47.0533	0.699421	66.028	0.971099		9.414	0.430522	30.9173	0.85601	39.748	1.90715	56.7975	1.51674		6.35733	1.5557	5.324	1.27547	7.30533	2.03136	9.2305	1.80098		0.0125558	0.00198327	0.0136499	0.275353		N	N	N	N
100	108	2	6.715	AATADFREQ	9.91333	0.478613	24.227	1.08985	34.8417	1.04706	62.2377	1.88407		5.88733	0.837088	17.251	0.572764	21.121	0.477915	30.7723	1.0255		4.026	0.964254	6.976	1.23119	13.7207	1.15098	31.4653	2.14508		0.00443933	0.00216998	0.000382778	0.000109128		N	S	B	B
100	110	2	10.915	AATADFREQIL	7.17067	0.39994	15.936	1.40507	28.9817	1.28373	58.633	1.17392		4.07233	0.457687	12.679	0.97771	16.4193	0.818537	25.758	2.83334		3.09833	0.607807	3.257	1.71176	12.5623	1.52249	32.875	3.0669		0.000992709	0.035429	0.000379088	0.000672854		N	N	B	B
104	110	2	11.18	DFREQIL	2.97467	0.902222	4.399	1.32888	15.1007	0.25815	58.9417	1.1295		1.75433	0.852195	1.962	0.775809	4.832	0.51824	15.0777	0.781564		1.22033	1.24106	2.437	1.53877	10.2687	0.578977	43.864	1.37354		0.161701	0.0654936	7.49589e-05	2.33485e-06		N	N	B	B
105	110	2	10.22	FREQIL	2.70033	0.2745	2.73967	0.366609	21.4677	2.02934	58.31	1.26367		1.396	0.249165	2.38667	0.921501	3.78367	1.49286	17.871	2.69973		1.30433	0.37072	0.353	0.991749	17.684	2.5193	40.439	2.98084		0.00388269	0.596226	0.000424681	0.00024346		N	N	B	B
111	122	2	12.72	RVKEDENVPFLL	19.2087	0.842366	27.836	0.926656	28.7317	0.564014	31.139	0.447508		11.4243	0.378726	19.4687	0.361666	25.5253	0.903796	29.2933	0.932087		7.78433	0.923587	8.36733	0.994733	3.20633	1.06534	1.84567	1.03395		0.00102203	0.00147087	0.0103366	0.0560332		S	S	N	N
111	122	3	12.72	RVKEDENVPFLL	19.0313	0.315842	27.4853	0.538975	28.5717	0.44023	30.56	0.712543		11.5177	0.512037	19.1933	0.596287	25.121	0.710512	28.8407	1.12116		7.51367	0.601613	8.292	0.803774	3.45067	0.835841	1.71933	1.32843		0.000107009	6.14961e-05	0.00396105	0.10112		S	S	N	N
111	124	2	12.675	RVKEDENVPFLLVG	20.517	0.94685	24.206	1.01439	25.1307	1.10275	26.397	0.623505		13.4213	0.908296	16.3447	0.620244	21.2687	1.10305	24.7837	0.301291		7.09567	1.31207	7.86133	1.18898	3.862	1.55974	1.61333	0.692485		0.000729296	0.00087773	0.0128574	0.0293203		S	S	N	N
111	128	3	11.01	RVKEDENVPFLLVGNKSD	17.4703	0.633581	21.5463	0.65279	23.9487	0.836269	25.1753	2.47185		12.265	0.666651	15.9823	1.04814	16.8363	1.41254	21.0177	2.26689		5.20533	0.9197	5.564	1.2348	7.11233	1.64153	4.15767	3.35392		0.000612204	0.00291953	0.00370912	0.0987369		S	S	S	N
111	132	3	10.67	RVKEDENVPFLLVGNKSDLEDK	9.74333	0.523868	15.1317	0.494514	20.931	1.28206	22.5063	0.554077		6.33533	0.340073	11.177	0.305531	18.235	0.474809	20.615	0.798369		3.408	0.624569	3.95467	0.581286	2.696	1.36716	1.89133	0.9718		0.00144474	0.000787176	0.054119	0.0334448		N	N	N	N
111	132	4	10.67	RVKEDENVPFLLVGNKSDLEDK	10.3563	0.390899	16.394	0.434901	20.9183	0.268299	22.6257	1.32783		6.41767	0.023029	11.2973	0.508159	18.6643	0.4403	21.2803	1.09388		3.93867	0.391577	5.09667	0.668853	2.254	0.515605	1.34533	1.72039		0.00316226	0.000219152	0.00341102	0.249541		N	S	N	N
114	122	2	14.425	EDENVPFLL	19.0383	0.724946	26.4833	0.892409	26.924	0.696623	29.7243	3.76789		11.79	0.0338674	18.102	1.13574	20.7093	1.41172	26.179	2.0621		7.24833	0.725736	8.38133	1.4444	6.21467	1.57425	3.54533	4.29526		0.0032581	0.000713208	0.00701879	0.245397		S	S	S	N
123	132	2	4.95	VGNKSDLEDK	10.3383	0.831303	16.4727	0.298725	25.0523	0.286504	27.4023	0.881982		8.556	1.12107	12.046	1.0118	22.3707	1.14552	25.7203	1.01515		1.78233	1.39566	4.42667	1.05498	2.68167	1.18081	1.682	1.34478		0.0970558	0.011513	0.048685	0.0973511		N	N	N	N
127	132	1	4.83	SDLEDK	16.8367	2.04736	23.8083	0.481799	38.7203	0.627408	42.3537	0.48066		13.1323	0.873738	19.2823	0.734311	33.2607	2.41539	41.364	1.81566		3.70433	2.226	4.526	0.878261	5.45967	2.49554	0.989667	1.87821		0.0728286	0.00158626	0.0515266	0.447286		N	N	N	N
133	141	2	5.045	RQVSVEEAK	12.8263	0.838899	23.5863	0.81587	45.25	0.920142	48.5907	0.437054		5.564	2.78744	18.857	1.1893	42.4327	0.850469	47.5607	1.55724		7.26233	2.91094	4.72933	1.44225	2.81733	1.25298	1.03	1.61741		0.036659	0.00674669	0.0179517	0.370222		N	N	N	N
133	143	3	4.785	RQVSVEEAKNR	7.70133	0.217463	23.3693	1.04641	35.5	2.16396	39.5253	1.66208		6.419	0.0411461	20.0013	0.160656	33.3567	0.749044	39.698	0.995163		1.28233	0.221322	3.368	1.05867	2.14333	2.28993	-0.172667	1.93723		0.00755943	0.0280889	0.222407	0.88544		N	N	N	N
133	150	4	8.675	RQVSVEEAKNRAEQWNVN	2.30267	0.0756395	7.81333	0.340618	24.1097	0.68389	33.2037	0.134433		1.955	0.26157	7.75467	0.390713	20.2733	0.252508	31.7095	0.108187		0.347667	0.272287	0.0586667	0.51834	3.83633	0.729017	1.49417	0.17256		0.141156	0.855107	0.0052562	0.371942		N	N	N	N
137	141	1	5.025	VEEAK	10.42	2.3008	25.227	0.696496	45.8633	0.114199	48.8603	1.23333		6.63033	0.10982	19.226	1.91301	42.3587	1.90859	47.5437	0.873561		3.78967	2.30342	6.001	2.03585	3.50467	1.912	1.31667	1.51136		0.103777	0.0220717	0.0844296	0.216191		N	N	N	N
139	150	2	7.79	EAKNRAEQWNVN	1.47	0.170297	2.17333	0.594547	10.485	1.31232	25.233	3.40649		1.19133	0.122545	1.514	0.205161	5.70833	1.46695	21.6687	1.39772		0.278667	0.209805	0.659333	0.628949	4.77667	1.96828	3.56433	3.68209		0.0922413	0.182789	0.0140184	0.20403		N	N	N	N
142	150	2	8.25	NRAEQWNVN	4.53767	1.40254	4.33	0.972807	9.385	2.28663	30.616	1.91749		3.50333	2.98706	2.18033	0.248269	6.54	1.67555	27.3177	3.24663		1.03433	3.29995	2.14967	1.00399	2.845	2.83481	3.29833	3.7706		0.626935	0.055193	0.164238	0.220475		N	N	N	N
151	157	1	4.645	YVETSAK	6.588	2.96489	7.341	2.8594	15.8723	2.86519	29.2903	0.207172		1.68667	0.276641	2.72633	0.91495	7.80733	1.00934	25.8367	1.42925		4.90133	2.97777	4.61467	3.00222	8.065	3.03777	3.45367	1.44419		0.101905	0.0958488	0.0288767	0.0500965		N	N	N	N
151	160	2	4.69	YVETSAKTRA	4.08933	0.953655	8.04767	0.285941	28.074	1.64657	47.4153	1.81942		3.484	0.691035	4.73433	0.422067	22.3537	1.26231	45.1773	0.281347		0.605333	1.1777	3.31333	0.509806	5.72033	2.07476	2.238	1.84104		0.428785	0.000682878	0.0102748	0.164313		N	N	N	N
158	166	3	8.19	TRANVDKVF	11.7537	0.590706	15.0013	0.378835	34.0417	1.88977	45.006	1.40475		9.823	1.12496	12.8597	0.524749	28.7123	0.346024	43.183	2.53837		1.93067	1.27061	2.14167	0.647208	5.32933	1.92119	1.823	2.90114		0.0785647	0.00589287	0.03575	0.354063		N	N	N	N
165	169	1	14.685	VFFDL	1.79533	0.251774	4.587	1.76298	11.1763	1.40474	13.524	0.618132		1.63667	0.381634	2.97033	0.800743	3.572	0.625371	8.94533	2.92613		0.158667	0.457203	1.61667	1.93631	7.60433	1.53765	4.57867	2.99071		0.597698	0.250002	0.00470371	0.107164		N	N	N	N
166	169	1	13.915	FFDL	1.378	0.593576	3.14567	0.648414	6.753	1.59413	8.74933	1.19436		1.201	0.158389	1.911	0.32451	2.89733	0.724424	5.531	2.31929		0.177	0.614344	1.23467	0.725084	3.85567	1.75101	3.21833	2.60875		0.619408	0.0607188	0.0363302	0.124382		N	N	N	N
170	176	2	4.83	MREIRAR	7.092	0.164353	16.7323	1.23386	39.5407	0.503492	52.489	1.07232		4.96767	0.120935	10.6867	0.854332	30.4643	1.56924	48.7777	1.65698		2.12433	0.204052	6.04567	1.50076	9.07633	1.64803	3.71133	1.97369		0.000105592	0.0033837	0.00569352	0.0387645		N	N	S	N

## Sheet: Rab1a-Raw data
							3s						3s						3s						30s						30s						30s						300s						300s
State	Start	End	Sequence	Search RT	Charge	Max D	Start RT	End RT	#D	%D	Score	Conf	Start RT	End RT	#D	%D	Score	Conf	Start RT	End RT	#D	%D	Score	Conf	Start RT	End RT	#D	%D	Score	Conf	Start RT	End RT	#D	%D	Score	Conf	Start RT	End RT	#D	%D	Score	Conf	Start RT	End RT	#D	%D	Score	Conf	Start RT
RabApo	-4	1	GAMGSM	7.92	1	4	7.65	8.23	2.818	70.457	0.9322	Medium	7.66	8.23	2.767	69.171	0.9357	Medium	7.65	8.23	2.576	64.402	0.9191	High	7.66	8.23	2.379	59.485	0.9078	Medium	7.66	8.23	2.652	66.296	0.9297	Medium	7.65	8.23	2.641	66.024	0.9427	Medium	7.66	8.23	2.608	65.188	0.9332	Medium	7.65
RabApo	-4	8	GAMGSMSSMNPEY	10.17	2	10	10.08	10.67	6.731	67.307	0.9458	High	10.07	10.67	6.653	66.528	0.9313	High	10.07	10.67	6.56	65.6	0.9299	High	10.07	10.67	6.796	67.96	0.9064	High	10.07	10.67	6.836	68.359	0.9337	High	10.08	10.67	6.803	68.028	0.9371	High	10.07	10.67	6.733	67.333	0.9388	High	10.07
RabApo	-4	11	GAMGSMSSMNPEYDYL	12.99	2	13	12.96	13.05	7.156	55.043	0.9301	High	12.96	13.05	7.082	54.48	0.9235	High	12.96	13.04	6.999	53.835	0.9295	High	12.96	13.05	8.245	63.42	0.9342	High	12.96	13.05	8.366	64.35	0.9307	High	12.96	13.04	8.432	64.864	0.9406	High	12.96	13.05	8.612	66.246	0.927	High	12.96
RabApo	2	8	SSMNPEY	7.81	1	4	7.9	8.04	2.709	67.73	0.9323	Medium	7.91	8.04	2.684	67.091	0.9386	Medium	7.91	8.04	2.56	64.01	0.937	High	7.91	8.04	2.641	66.029	0.9345	Medium	7.91	8.04	2.92	72.994	0.9287	Medium	7.91	8.04	2.907	72.681	0.9345	High	7.91	8.04	2.913	72.833	0.9346	High	7.91
RabApo	2	11	SSMNPEYDYL	11.67	2	7	11.89	12.01	3.269	46.705	0.9336	Medium	11.89	12.01	3.28	46.854	0.9343	High	11.89	12.01	3.26	46.572	0.9323	High	11.89	12.01	4.526	64.66	0.9248	High	11.89	12.01	4.622	66.036	0.936	Medium	11.88	12.01	4.789	68.413	0.8928	Medium	11.89	12.01	4.879	69.703	0.8993	Medium	11.89
RabApo	12	16	FKLLL	13.18	1	3	12.99	13.44	0.012	0.392	0.9602	Medium	12.99	13.43	0.005	0.152	0.9431	Medium	12.99	13.43	0.005	0.18	0.9328	Medium	12.99	13.43	0.002	0.051	0.9531	Medium	12.99	13.43	0.009	0.314	0.9578	Medium	12.99	13.43	0.003	0.1	0.9554	Medium	12.99	13.43	0.056	1.872	0.9587	Medium	12.99
RabApo	28	34	LLRFADD	9.7	2	5	9.66	10.2	0.098	1.969	0.9302	High	9.65	10.2	0.087	1.749	0.9406	High	9.65	10.2	0.14	2.809	0.9293	High	9.65	10.2	0.226	4.528	0.9346	High	9.65	10.2	0.235	4.707	0.9295	High	9.66	10.21	0.195	3.908	0.9345	High	9.65	10.2	0.765	15.303	0.9264	High	9.65
RabApo	28	35	LLRFADDT	9.62	1	6	9.69	10.04	0.214	3.559	0.92	Medium	9.69	10.04	0.198	3.296	0.9263	Medium	9.69	10.04	0.255	4.25	0.9418	Medium	9.69	10.04	0.723	12.051	0.9141	Medium	9.69	10.04	0.728	12.141	0.9124	Medium	9.69	10.05	0.696	11.606	0.9151	Medium	9.69	10.04	1.458	24.306	0.9029	Medium	9.69
RabApo	28	35	LLRFADDT	9.62	2	6	9.58	10.12	0.223	3.711	0.9372	High	9.58	10.12	0.219	3.655	0.9497	High	9.58	10.11	0.278	4.632	0.9462	High	9.58	10.12	0.737	12.286	0.9484	High	9.58	10.12	0.715	11.91	0.9377	High	9.59	10.12	0.702	11.702	0.9569	High	9.58	10.12	1.484	24.739	0.9184	High	9.58
RabApo	28	39	LLRFADDTYTES	10.12	2	10	10.14	10.62	3.016	30.159	0.9435	High	10.13	10.62	2.985	29.847	0.9445	High	10.13	10.62	3.007	30.074	0.949	High	10.13	10.62	3.761	37.611	0.9373	High	10.13	10.62	3.75	37.501	0.9402	High	10.14	10.62	3.728	37.284	0.9422	High	10.13	10.62	4.443	44.429	0.9406	High	10.13
RabApo	29	35	LRFADDT	8.22	1	5	8.19	8.46	0.261	5.222	0.8067	Medium	8.19	8.45	0.287	5.732	0.8931	Medium	8.19	8.46	0.28	5.591	0.928	Medium	8.19	8.45	0.768	15.355	0.8902	Medium	8.18	8.45	0.752	15.038	0.8442	Medium	8.19	8.46	0.707	14.142	0.9054	Medium	8.19	8.45	1.461	29.221	0.8902	Medium	8.19
RabApo	29	35	LRFADDT	8.22	2	5	8.11	8.72	0.231	4.627	0.8152	Medium	8.12	8.71	0.213	4.256	0.9229	Medium	8.12	8.72	0.282	5.635	0.919	High	8.12	8.71	0.727	14.54	0.9031	High	8.11	8.71	0.772	15.44	0.873	Medium	8.12	8.72	0.727	14.547	0.9275	High	8.12	8.71	1.412	28.233	0.8859	High	8.12
RabApo	29	39	LRFADDTYTES	9.1	2	9	9.06	9.61	2.915	32.39	0.9377	High	9.06	9.6	2.83	31.448	0.9445	High	9.06	9.6	2.878	31.983	0.9437	High	9.06	9.6	3.627	40.304	0.9424	High	9.06	9.6	3.635	40.388	0.9357	High	9.06	9.61	3.63	40.333	0.9458	High	9.06	9.6	4.217	46.852	0.9376	High	9.06
RabApo	36	40	YTESY	7.44	1	3	7.14	7.69	2.409	80.3	0.9167	Medium	7.14	7.7	2.379	79.315	0.919	Medium	7.14	7.7	2.299	76.642	0.9332	Medium	7.14	7.7	2.241	74.707	0.9205	Medium	7.14	7.7	2.344	78.136	0.9202	Medium	7.14	7.7	2.318	77.265	0.9284	Medium	7.14	7.7	2.318	77.279	0.9277	Medium	7.14
RabApo	41	48	ISTIGVDF	12	1	6	12.14	12.3	3.775	62.921	0.8831	Medium	12.15	12.3	3.738	62.296	0.8616	Medium	12.15	12.3	3.674	61.227	0.8846	Medium	12.15	12.3	3.78	63.005	0.8687	Medium	12.15	12.3	3.832	63.861	0.8532	Medium	12.15	12.3	3.822	63.701	0.9101	Medium	12.15	12.3	4.288	71.461	0.8915	Medium	12.15
RabApo	44	48	IGVDF	11.35	1	3	11.22	11.86	1.632	54.397	0.91	Medium	11.22	11.85	1.597	53.238	0.9437	High	11.22	11.85	1.593	53.084	0.9334	High	11.22	11.85	1.686	56.19	0.9503	High	11.22	11.85	1.696	56.537	0.9191	Medium	11.22	11.85	1.706	56.882	0.9546	High	11.22	11.85	2.136	71.214	0.9441	High	11.22
RabApo	44	52	IGVDFKIRT	9.96	3	7	9.92	10.04	2.403	34.329	0.8581	Medium	9.91	10.04	2.267	32.379	0.8526	Medium	9.91	10.04	2.774	39.63	0.8216	Medium	9.91	10.04	3.145	44.932	0.8666	Medium	9.91	10.04	2.796	39.948	0.8493	Medium	9.92	10.05	2.863	40.902	0.8433	Medium	9.91	10.04	3.852	55.025	0.8455	Medium	9.91
RabApo	48	55	FKIRTIEL	11.22	2	6	11.08	11.5	0.921	15.352	0.6401	Medium	11.08	11.51	0.919	15.311	0.8726	Medium	11.08	11.51	1.076	17.936	0.8746	Medium	11.08	11.51	1.745	29.089	0.8808	Medium	11.08	11.51	1.526	25.427	0.7358	Medium	11.08	11.51	1.645	27.409	0.9104	Medium	11.08	11.51	2.411	40.184	0.8525	Medium	11.08
RabApo	49	55	KIRTIEL	9.41	2	5	9.2	9.85	0.816	16.311	0.8671	Medium	9.2	9.85	0.789	15.781	0.9353	Medium	9.21	9.85	0.882	17.633	0.9175	Medium	9.2	9.85	1.213	24.268	0.9286	Medium	9.2	9.85	1.206	24.111	0.8994	Medium	9.21	9.85	1.203	24.051	0.9374	Medium	9.2	9.85	1.666	33.319	0.9022	Medium	9.2
RabApo	56	73	DGKTIKLQIWDTAGQERF	11.4	2	16	11.48	11.76	4.537	28.356	0.8654	Medium	11.48	11.76	4.513	28.207	0.7189	Medium	11.48	11.76	4.083	25.522	0.8605	Medium	11.48	11.76	4.397	27.483	0.7871	Medium	11.49	11.76	4.419	27.616	0.7792	Medium	11.55	11.76	4.859	30.367	0.8489	Medium	11.5	11.76	5.995	37.468	0.8609	Medium	11.48
RabApo	56	73	DGKTIKLQIWDTAGQERF	11.4	3	16	11.39	11.9	4.58	28.624	0.9126	High	11.39	11.9	4.492	28.077	0.8783	Medium	11.39	11.89	4.268	26.675	0.9038	High	11.39	11.9	4.395	27.47	0.8988	Medium	11.39	11.9	4.517	28.229	0.8944	Medium	11.39	11.89	4.798	29.985	0.9403	High	11.39	11.9	5.972	37.323	0.9344	High	11.39
RabApo	56	73	DGKTIKLQIWDTAGQERF	11.4	4	16	11.37	11.9	4.599	28.741	0.9128	Medium	11.38	11.9	4.496	28.102	0.9061	High	11.37	11.89	4.216	26.352	0.9066	High	11.38	11.9	4.431	27.696	0.8979	High	11.38	11.9	4.572	28.576	0.9074	Medium	11.37	11.89	4.771	29.821	0.9282	Medium	11.37	11.9	5.843	36.516	0.8859	Medium	11.37
RabApo	56	79	DGKTIKLQIWDTAGQERFRTITSS	10.79	3	22	10.81	11.21	9.681	44.005	0.75	Medium	10.8	11.22	9.376	42.62	0.8112	Medium	10.8	11.21	9.099	41.36	0.8055	Medium	10.8	11.22	9.237	41.985	0.799	Medium	10.81	11.22	9.019	40.995	0.8066	Medium	10.8	11.21	9.524	43.289	0.8556	Medium	10.8	11.22	10.487	47.668	0.849	Medium	10.8
RabApo	56	79	DGKTIKLQIWDTAGQERFRTITSS	10.79	4	22	10.75	11.29	9.505	43.203	0.8445	Medium	10.75	11.3	9.416	42.798	0.9108	High	10.74	11.3	9.255	42.069	0.8888	High	10.75	11.3	9.5	43.18	0.8847	High	10.75	11.3	9.4	42.727	0.878	High	10.74	11.3	9.575	43.521	0.9172	High	10.74	11.3	10.58	48.092	0.9176	High	10.74
RabApo	63	73	QIWDTAGQERF	10.92	2	9	11.09	11.17	4.479	49.762	0.8679	Medium	11.11	11.34	4.348	48.316	0.8834	Medium	11.1	11.18	3.971	44.126	0.8889	High	11.21	11.36	4.01	44.56	0.8791	Medium	11.11	11.34	4.327	48.076	0.8821	Medium	11.1	11.34	4.567	50.741	0.9034	Medium	11.11	11.34	5.034	55.934	0.8835	Medium	11.11
RabApo	74	91	RTITSSYYRGAHGIIVVY	9.62	3	16	10.07	10.27	4.069	25.429	0.6961	Medium	10.07	10.27	4.012	25.077	0.7548	Medium	10.06	10.27	4.08	25.497	0.8024	Medium	10.07	10.27	4.536	28.348	0.73	Medium	10.07	10.27	4.536	28.347	0.7019	Medium	10.07	10.27	4.625	28.908	0.7872	Medium	10.07	10.27	5.04	31.503	0.7702	Medium	10.06
RabApo	80	90	YYRGAHGIIVV	9.6	2	9	9.56	10.1	0.96	10.67	0.8845	Medium	9.55	10.1	0.913	10.14	0.8954	Medium	9.55	10.1	0.928	10.316	0.8981	Medium	9.55	10.1	1.075	11.944	0.8889	Medium	9.55	10.1	1.148	12.757	0.8929	Medium	9.56	10.11	1.168	12.973	0.9048	Medium	9.55	10.1	1.426	15.848	0.9099	Medium	9.55
RabApo	80	91	YYRGAHGIIVVY	10.28	2	10	10.25	10.78	0.957	9.57	0.6785	Medium	10.25	10.78	0.955	9.545	0.8912	Medium	10.25	10.78	0.949	9.485	0.9019	Medium	10.25	10.78	1.218	12.178	0.8861	Medium	10.25	10.78	1.225	12.246	0.7584	Medium	10.26	10.78	1.254	12.54	0.9088	Medium	10.25	10.78	1.586	15.859	0.8349	Medium	10.25
RabApo	80	91	YYRGAHGIIVVY	10.28	3	10	10.43	10.62	1.013	10.131	0.8463	Medium	10.43	10.62	1.06	10.602	0.8579	Medium	10.43	10.62	0.968	9.685	0.8846	Medium	10.43	10.62	1.232	12.32	0.8785	Medium	10.43	10.62	1.243	12.432	0.858	Medium	10.43	10.62	1.287	12.872	0.8834	Medium	10.43	10.62	1.531	15.314	0.872	Medium	10.43
RabApo	87	91	IIVVY	11.05	1	3	10.87	11.24	0.005	0.151	0.752	Medium	10.86	11.23	0.058	1.942	0.8093	Medium	10.86	11.23	0.02	0.671	0.8885	Medium	10.86	11.23	0.053	1.767	0.8923	Medium	10.86	11.23	0.001	0.027	0.8225	Medium	10.86	11.23	0.016	0.522	0.8548	Medium	10.86	11.23	0.007	0.239	0.8568	Medium	10.86
RabApo	91	104	YDVTDQESFNNVKQ	8.23	2	12	8.33	8.73	1.338	11.146	0.9149	High	8.33	8.73	1.303	10.862	0.9219	High	8.33	8.74	1.445	12.038	0.9458	High	8.33	8.73	2.493	20.776	0.9211	High	8.33	8.73	2.529	21.072	0.9213	High	8.33	8.74	2.607	21.725	0.9257	High	8.33	8.73	3.127	26.055	0.9283	High	8.33
RabApo	92	104	DVTDQESFNNVKQ	7.54	2	11	7.43	7.97	1.313	11.94	0.8784	Medium	7.44	7.97	1.312	11.925	0.8647	Medium	7.44	7.97	1.408	12.8	0.8628	Medium	7.44	7.97	2.497	22.699	0.8638	Medium	7.44	7.97	2.549	23.173	0.8553	Medium	7.44	7.97	2.649	24.078	0.8628	Medium	7.44	7.97	3.129	28.444	0.8607	Medium	7.44
RabApo	92	106	DVTDQESFNNVKQWL	12.53	2	13	12.96	13.03	1.33	10.23	0.7473	Medium	12.96	13.03	1.394	10.724	0.7148	Medium	12.96	13.03	1.633	12.559	0.7672	Medium	12.96	13.03	2.339	17.992	0.739	Medium	12.96	13.03	2.129	16.377	0.7475	Medium	12.96	13.03	2.543	19.562	0.7209	Medium	12.96	13.03	2.979	22.916	0.7513	Medium	12.96
RabApo	92	108	DVTDQESFNNVKQWLQQ	12.44	3	15	12.53	12.84	1.414	9.424	0.757	Medium	12.53	12.84	1.427	9.514	0.73	Medium	12.52	12.83	2.153	14.35	0.7322	Medium	12.53	12.84	2.597	17.315	0.7132	Medium	12.53	12.84	2.177	14.51	0.6716	Medium	12.52	12.83	2.488	16.588	0.8068	Medium	12.52	12.84	3.294	21.957	0.7199	Medium	12.52
RabApo	100	115	NNVKQWLQQIDRYASE	12.89	3	14	12.87	13.31	2.382	17.014	0.8815	Medium	12.87	13.31	2.441	17.436	0.8773	Medium	12.87	13.3	2.364	16.884	0.8608	Medium	12.87	13.31	4.549	32.49	0.8534	Medium	12.87	13.31	4.203	30.02	0.8612	Medium	12.87	13.3	4.234	30.245	0.884	Medium	12.87	13.31	7.687	54.907	0.8473	Medium	12.87
RabApo	105	115	WLQQIDRYASE	10.74	2	9	10.97	11.04	1.613	17.917	0.9199	High	10.96	11.04	1.617	17.97	0.9265	High	10.96	11.04	1.734	19.272	0.9005	High	10.96	11.04	2.66	29.551	0.9157	High	10.96	11.04	2.483	27.585	0.9162	High	10.96	11.04	2.47	27.448	0.9263	High	10.96	11.04	5.111	56.789	0.9066	High	10.96
RabApo	109	115	IDRYASE	5.5	2	5	5.48	6	1.609	32.189	0.8844	Medium	5.48	6	1.586	31.72	0.8986	Medium	5.48	6	1.562	31.25	0.9146	Medium	5.48	6	2.091	41.813	0.9	Medium	5.48	6	2.081	41.616	0.8912	Medium	5.48	6	2.04	40.803	0.8967	Medium	5.48	6	3.301	66.022	0.8981	Medium	5.48
RabApo	116	128	NVNKLLVGNKSDL	8.97	2	11	8.96	9.47	0.242	2.197	0.9063	Medium	8.96	9.47	0.281	2.551	0.9207	Medium	8.96	9.47	0.372	3.38	0.9271	Medium	8.96	9.47	0.754	6.854	0.9077	Medium	8.96	9.47	0.718	6.528	0.9035	Medium	8.96	9.48	0.717	6.52	0.9317	Medium	8.96	9.47	1.263	11.485	0.9211	Medium	8.96
RabApo	116	128	NVNKLLVGNKSDL	8.97	3	11	8.93	9.47	0.237	2.152	0.924	Medium	8.92	9.47	0.288	2.614	0.9408	Medium	8.93	9.47	0.344	3.13	0.9463	High	8.92	9.47	0.739	6.714	0.9252	Medium	8.92	9.47	0.71	6.456	0.9286	Medium	8.93	9.48	0.697	6.34	0.9369	Medium	8.92	9.47	1.228	11.163	0.9219	Medium	8.92
RabApo	116	135	NVNKLLVGNKSDLTTKKVVD	7.86	3	18	7.83	8.04	2.91	16.168	0.8625	Medium	7.84	8.04	2.873	15.96	0.8525	Medium	7.84	8.04	2.893	16.073	0.8907	Medium	7.84	8.04	3.489	19.382	0.8678	Medium	7.84	8.04	3.746	20.811	0.8702	Medium	7.84	8.04	3.737	20.759	0.8508	Medium	7.84	8.04	4.548	25.266	0.8628	Medium	7.84
RabApo	116	138	NVNKLLVGNKSDLTTKKVVDYTT	8.77	4	21	8.57	8.98	3.869	18.424	0.869	Medium	8.57	8.98	3.767	17.939	0.9195	Medium	8.58	8.99	3.784	18.021	0.9332	High	8.57	8.98	4.988	23.753	0.9066	Medium	8.57	8.98	5.16	24.57	0.8879	Medium	8.58	8.99	5.148	24.515	0.9151	High	8.57	8.98	6.774	32.256	0.8844	Medium	8.58
RabApo	116	141	NVNKLLVGNKSDLTTKKVVDYTTAKE	8.31	3	24	8.56	8.8	3.73	15.542	0.9491	High	8.56	8.8	3.594	14.973	0.9484	High	8.57	8.8	3.7	15.416	0.9474	High	8.56	8.8	4.998	20.823	0.9312	High	8.56	8.8	5.027	20.947	0.9405	High	8.57	8.8	5.063	21.095	0.9418	High	8.56	8.8	6.692	27.883	0.9115	High	8.57
RabApo	116	141	NVNKLLVGNKSDLTTKKVVDYTTAKE	8.31	4	24	8.28	8.82	3.799	15.829	0.9485	High	8.28	8.81	3.712	15.466	0.953	High	8.28	8.82	3.786	15.775	0.9474	High	8.28	8.81	5.071	21.129	0.937	High	8.28	8.81	5.147	21.447	0.9366	High	8.28	8.82	5.162	21.51	0.944	High	8.28	8.81	6.963	29.011	0.9214	High	8.28
RabApo	121	141	LVGNKSDLTTKKVVDYTTAKE	7.53	3	19	7.56	8.03	3.629	19.101	0.9163	Medium	7.56	8.03	3.573	18.805	0.9023	Medium	7.56	8.03	3.504	18.441	0.9177	Medium	7.56	8.03	4.378	23.041	0.8868	Medium	7.56	8.03	4.562	24.012	0.8773	Medium	7.56	8.03	4.684	24.655	0.9023	Medium	7.56	8.03	6.152	32.379	0.8656	Medium	7.56
RabApo	121	141	LVGNKSDLTTKKVVDYTTAKE	7.53	4	19	7.34	7.71	3.872	20.377	0.9287	High	7.34	7.71	3.788	19.938	0.9205	High	7.34	7.71	3.735	19.66	0.9275	High	7.34	7.71	4.715	24.817	0.906	High	7.34	7.71	4.91	25.842	0.9202	High	7.34	7.71	4.956	26.085	0.9254	High	7.34	7.71	6.446	33.926	0.9031	High	7.34
RabApo	129	141	TTKKVVDYTTAKE	5.63	2	11	5.53	5.91	1.98	18	0.8976	Medium	5.53	5.91	1.965	17.868	0.8779	Medium	5.53	5.91	1.875	17.043	0.9033	Medium	5.53	5.91	2.556	23.235	0.8986	Medium	5.53	5.91	2.719	24.718	0.8887	Medium	5.53	5.91	2.688	24.437	0.8839	Medium	5.53	5.91	3.876	35.236	0.8909	Medium	5.53
RabApo	129	141	TTKKVVDYTTAKE	5.63	3	11	5.47	6.13	1.941	17.646	0.9368	High	5.47	6.13	1.958	17.796	0.9353	High	5.47	6.13	1.868	16.978	0.9456	High	5.47	6.13	2.654	24.127	0.9309	High	5.47	6.14	2.767	25.151	0.9344	High	5.47	6.13	2.69	24.458	0.9429	High	5.47	6.13	3.971	36.104	0.9276	High	5.47
RabApo	152	165	ETSAKNATNVEQSF	8.8	2	12	8.63	9.29	2.413	20.111	0.8981	Medium	8.63	9.28	2.415	20.122	0.8998	Medium	8.64	9.29	2.478	20.649	0.9105	High	8.63	9.28	3.525	29.377	0.8807	Medium	8.63	9.28	3.418	28.487	0.8786	Medium	8.64	9.29	3.41	28.421	0.9066	High	8.63	9.28	5.544	46.199	0.8936	Medium	8.63
RabApo	154	165	SAKNATNVEQSF	8.47	2	10	8.4	8.97	2.416	24.164	0.9483	High	8.39	8.97	2.373	23.728	0.9486	High	8.4	8.97	2.423	24.225	0.9439	High	8.39	8.97	3.433	34.334	0.9509	High	8.39	8.97	3.409	34.093	0.9516	High	8.4	8.97	3.361	33.615	0.9524	High	8.39	8.97	5.485	54.851	0.9349	High	8.39
RabApo	166	170	MTMAA	7.32	1	3	7.24	7.62	0.036	1.212	0.8572	Medium	7.24	7.63	0.057	1.913	0.864	Medium	7.24	7.63	0.061	2.034	0.8759	Medium	7.24	7.63	0.053	1.754	0.8618	Medium	7.24	7.63	0.05	1.66	0.8409	Medium	7.24	7.63	0.027	0.901	0.8648	Medium	7.24	7.63	0.086	2.868	0.856	Medium	7.24
RabApo	166	183	MTMAAEIKKRMGPGATAG	9.03	4	15	9.14	9.4	4.409	29.39	0.7237	Medium	9.14	9.4	4.494	29.959	0.7946	Medium	9.15	9.41	4.324	28.825	0.8021	Medium	9.14	9.4	4.998	33.318	0.7964	Medium	9.14	9.4	4.627	30.844	0.7062	Medium	9.15	9.41	4.991	33.277	0.843	Medium	9.14	9.4	5.657	37.714	0.6883	Medium	9.14
RabApo	169	183	AAEIKKRMGPGATAG	4.84	2	12	4.77	5.34	4.606	38.387	0.9569	High	4.77	5.35	4.576	38.131	0.9612	High	4.77	5.34	4.471	37.26	0.9552	High	4.77	5.34	4.871	40.593	0.9534	High	4.77	5.35	5.01	41.75	0.9543	High	4.77	5.34	4.891	40.755	0.9586	High	4.77	5.35	5.79	48.251	0.949	High	4.77
RabApo	169	183	AAEIKKRMGPGATAG	4.84	3	12	4.7	5.34	4.627	38.562	0.9565	High	4.7	5.35	4.609	38.405	0.9614	High	4.7	5.34	4.514	37.615	0.9566	High	4.7	5.34	4.906	40.881	0.954	High	4.7	5.35	5.034	41.952	0.9598	High	4.7	5.34	4.898	40.817	0.9637	High	4.7	5.35	5.815	48.456	0.9588	High	4.7
RabApo	172	183	IKKRMGPGATAG	4.55	2	9	4.26	4.74	4.496	49.952	0.9338	Medium	4.26	4.74	4.469	49.657	0.9134	Medium	4.26	4.74	4.405	48.942	0.9442	Medium	4.26	4.74	4.708	52.316	0.94	Medium	4.26	4.74	4.816	53.513	0.9422	Medium	4.26	4.74	4.696	52.175	0.9122	Medium	4.26	4.74	5.487	60.969	0.9356	Medium	4.26
Compound	-4	1	GAMGSM	7.92	1	4	7.66	8.23	2.572	64.304	0.9198	Medium	7.65	8.23	2.696	67.407	0.9296	Medium	7.66	8.23	2.57	64.249	0.9129	Medium	7.65	8.23	2.562	64.041	0.9066	Medium	7.66	8.23	2.632	65.798	0.9225	Medium	7.66	8.23	2.611	65.284	0.9235	Medium	7.66	8.23	2.616	65.41	0.9122	Medium	7.65
Compound	-4	8	GAMGSMSSMNPEY	10.17	2	10	10.07	10.67	6.319	63.192	0.9078	Medium	10.07	10.67	6.429	64.294	0.9288	Medium	10.07	10.67	6.123	61.233	0.9216	Medium	10.07	10.67	6.722	67.218	0.8902	Medium	10.07	10.67	6.671	66.707	0.9113	Medium	10.07	10.67	6.75	67.503	0.9112	High	10.07	10.67	6.484	64.842	0.9021	Medium	10.08
Compound	-4	11	GAMGSMSSMNPEYDYL	12.99	2	13	12.96	13.05	6.668	51.29	0.8994	Medium	12.96	13.04	6.746	51.889	0.9183	High	12.96	13.05	6.486	49.891	0.915	High	12.96	13.05	8.01	61.612	0.8918	Medium	12.96	13.05	8.047	61.902	0.9168	High	12.96	13.05	7.992	61.476	0.9279	High	12.96	13.05	7.982	61.4	0.9119	Medium	12.96
Compound	2	8	SSMNPEY	7.81	1	4	7.91	8.04	2.529	63.214	0.918	Medium	7.91	8.04	2.577	64.435	0.9169	Medium	7.9	8.03	2.556	63.908	0.9215	Medium	7.91	8.04	2.79	69.76	0.9091	Medium	7.91	8.04	2.838	70.953	0.9223	Medium	7.91	8.04	2.89	72.24	0.932	Medium	7.9	8.03	2.889	72.219	0.9057	Medium	7.9
Compound	2	11	SSMNPEYDYL	11.67	2	7	11.89	12.01	3.199	45.701	0.9224	Medium	11.89	12.01	3.175	45.364	0.9316	Medium	11.89	12.01	3.203	45.757	0.9258	High	11.89	12.01	4.492	64.166	0.898	Medium	11.89	12.01	4.557	65.105	0.9134	Medium	11.89	12.01	4.588	65.549	0.9288	High	11.89	12.01	4.742	67.748	0.9042	Medium	11.89
Compound	12	16	FKLLL	13.18	1	3	12.99	13.43	0.012	0.385	0.946	Medium	12.99	13.43	-0.002	-0.067	0.9352	Medium	12.99	13.43	0.011	0.375	0.9496	Medium	12.99	13.43	0.002	0.063	0.9428	Medium	12.99	13.43	0.014	0.462	0.9407	Medium	12.99	13.43	0.01	0.321	0.9487	Medium	12.99	13.43	0.065	2.181	0.9006	Medium	12.99
Compound	28	34	LLRFADD	9.7	2	5	9.65	10.2	0.116	2.326	0.9373	High	9.65	10.2	0.104	2.081	0.9361	High	9.66	10.2	0.143	2.861	0.9291	High	9.65	10.2	0.249	4.98	0.9119	High	9.65	10.2	0.26	5.205	0.9246	High	9.65	10.2	0.264	5.276	0.9376	High	9.65	10.2	0.907	18.142	0.9192	Medium	9.66
Compound	28	35	LLRFADDT	9.62	1	6	9.69	10.04	0.336	5.605	0.9133	Medium	9.69	10.04	0.335	5.59	0.9195	Medium	9.69	10.04	0.381	6.353	0.9228	Medium	9.69	10.04	0.909	15.154	0.8903	Medium	9.69	10.04	0.859	14.311	0.9003	Medium	9.69	10.04	0.873	14.55	0.9269	Medium	9.69	10.04	1.751	29.188	0.845	Medium	9.69
Compound	28	35	LLRFADDT	9.62	2	6	9.58	10.12	0.359	5.985	0.9501	High	9.58	10.11	0.356	5.93	0.94	High	9.58	10.12	0.375	6.242	0.9545	High	9.58	10.11	0.885	14.749	0.9081	High	9.58	10.12	0.847	14.116	0.9152	High	9.58	10.12	0.886	14.772	0.9454	High	9.58	10.12	1.586	26.439	0.9219	High	9.58
Compound	28	39	LLRFADDTYTES	10.12	2	10	10.13	10.62	3.061	30.613	0.943	High	10.13	10.62	3.077	30.772	0.9467	High	10.13	10.62	3.12	31.202	0.9422	High	10.13	10.62	3.899	38.986	0.9311	High	10.13	10.62	3.893	38.929	0.9433	High	10.13	10.62	3.905	39.054	0.9403	High	10.13	10.62	4.597	45.972	0.9235	High	10.14
Compound	29	35	LRFADDT	8.22	1	5	8.19	8.45	0.389	7.783	0.8914	Medium	8.19	8.46	0.377	7.546	0.8686	Medium	8.19	8.45	0.406	8.111	0.8965	Medium	8.19	8.46	0.833	16.666	0.827	Medium	8.18	8.45	0.914	18.284	0.8692	Medium	8.18	8.45	0.87	17.401	0.891	Medium	8.18	8.45	1.477	29.544	0.825	Medium	8.19
Compound	29	35	LRFADDT	8.22	2	5	8.12	8.71	0.361	7.222	0.9162	High	8.12	8.72	0.358	7.17	0.9233	High	8.11	8.71	0.39	7.794	0.9136	High	8.12	8.72	0.862	17.249	0.8563	Medium	8.11	8.71	0.871	17.42	0.9069	Medium	8.11	8.71	0.893	17.867	0.908	High	8.11	8.71	1.519	30.39	0.8817	Medium	8.11
Compound	29	39	LRFADDTYTES	9.1	2	9	9.06	9.6	2.941	32.675	0.9394	High	9.06	9.6	2.961	32.905	0.9463	High	9.06	9.6	3.012	33.472	0.9435	High	9.06	9.6	3.768	41.867	0.9292	High	9.06	9.6	3.754	41.713	0.943	High	9.06	9.6	3.75	41.67	0.9446	High	9.06	9.6	4.374	48.595	0.9316	High	9.06
Compound	36	40	YTESY	7.44	1	3	7.14	7.7	2.293	76.429	0.9271	Medium	7.14	7.7	2.333	77.762	0.9203	Medium	7.14	7.69	2.334	77.792	0.9242	Medium	7.14	7.7	2.306	76.851	0.9103	Medium	7.14	7.7	2.323	77.442	0.9181	Medium	7.14	7.7	2.321	77.375	0.933	Medium	7.14	7.7	2.309	76.97	0.9125	Medium	7.14
Compound	41	48	ISTIGVDF	12	1	6	12.15	12.3	3.659	60.977	0.8759	Medium	12.15	12.3	3.662	61.028	0.8696	Medium	12.15	12.3	3.693	61.542	0.872	Medium	12.15	12.3	3.881	64.688	0.8271	Medium	12.15	12.3	3.862	64.374	0.8853	Medium	12.15	12.3	3.887	64.791	0.8754	Medium	12.15	12.3	4.445	74.09	0.831	Medium	12.15
Compound	44	48	IGVDF	11.35	1	3	11.22	11.85	1.569	52.294	0.9487	High	11.22	11.85	1.589	52.952	0.9483	High	11.22	11.85	1.597	53.223	0.9516	High	11.22	11.85	1.739	57.953	0.9265	Medium	11.22	11.85	1.767	58.898	0.9445	High	11.22	11.85	1.769	58.981	0.9505	High	11.22	11.85	2.228	74.266	0.9172	High	11.22
Compound	44	52	IGVDFKIRT	9.96	3	7	9.91	10.04	2.624	37.479	0.8344	Medium	9.91	10.04	2.546	36.374	0.8285	Medium	9.92	10.04	2.519	35.98	0.8525	Medium	9.91	10.04	2.97	42.431	0.825	Medium	9.91	10.04	3.017	43.1	0.8139	Medium	9.91	10.04	3.167	45.242	0.8648	Medium	9.91	10.04	4.272	61.03	0.8509	Medium	9.92
Compound	48	55	FKIRTIEL	11.22	2	6	11.08	11.51	0.957	15.951	0.9015	Medium	11.08	11.51	0.886	14.759	0.8855	Medium	11.08	11.51	0.987	16.458	0.8834	Medium	11.08	11.51	1.545	25.756	0.711	Medium	11.08	11.51	1.585	26.422	0.897	Medium	11.08	11.51	1.687	28.118	0.8955	Medium	11.08	11.51	2.495	41.58	0.7737	Medium	11.08
Compound	49	55	KIRTIEL	9.41	2	5	9.2	9.85	0.791	15.826	0.9324	Medium	9.21	9.85	0.8	16.003	0.9251	Medium	9.2	9.85	0.829	16.59	0.9274	Medium	9.2	9.85	1.183	23.659	0.8924	Medium	9.2	9.85	1.196	23.916	0.9291	Medium	9.2	9.85	1.229	24.58	0.9295	Medium	9.2	9.85	1.718	34.353	0.8993	Medium	9.21
Compound	56	73	DGKTIKLQIWDTAGQERF	11.4	2	16	11.48	11.76	4.157	25.98	0.8712	Medium	11.48	11.76	4.245	26.531	0.7867	Medium	11.49	11.76	4.2	26.248	0.8076	Medium	11.48	11.76	4.411	27.571	0.7382	Medium	11.48	11.76	4.732	29.573	0.8843	Medium	11.49	11.76	4.584	28.649	0.7946	Medium	11.48	11.76	5.781	36.133	0.75	Medium	11.57
Compound	56	73	DGKTIKLQIWDTAGQERF	11.4	3	16	11.39	11.9	4.223	26.392	0.9197	High	11.39	11.89	4.303	26.896	0.8999	Medium	11.39	11.9	4.224	26.402	0.8957	Medium	11.39	11.9	4.536	28.35	0.8804	Medium	11.39	11.9	4.806	30.037	0.9235	High	11.39	11.9	4.832	30.2	0.9063	Medium	11.39	11.9	5.799	36.246	0.8787	Medium	11.39
Compound	56	73	DGKTIKLQIWDTAGQERF	11.4	4	16	11.37	11.9	4.246	26.54	0.9062	High	11.37	11.89	4.308	26.925	0.9141	High	11.38	11.9	4.23	26.44	0.9115	High	11.37	11.9	4.6	28.748	0.8883	Medium	11.38	11.9	4.809	30.055	0.92	High	11.38	11.9	4.864	30.4	0.9243	High	11.38	11.9	5.846	36.54	0.8806	Medium	11.37
Compound	56	79	DGKTIKLQIWDTAGQERFRTITSS	10.79	3	22	10.8	11.21	8.798	39.991	0.8155	Medium	10.8	11.21	8.817	40.076	0.854	Medium	10.8	11.22	8.73	39.681	0.8431	Medium	10.8	11.22	9.111	41.412	0.8069	Medium	10.8	11.22	9.384	42.653	0.8512	Medium	10.81	11.22	9.66	43.909	0.8387	Medium	10.8	11.22	10.546	47.937	0.828	Medium	10.8
Compound	56	79	DGKTIKLQIWDTAGQERFRTITSS	10.79	4	22	10.74	11.3	8.964	40.746	0.8923	High	10.74	11.3	9.062	41.192	0.9126	High	10.75	11.3	9.091	41.321	0.8986	High	10.74	11.3	9.156	41.618	0.8919	High	10.75	11.3	9.577	43.533	0.9162	High	10.75	11.3	9.541	43.369	0.9059	High	10.75	11.3	10.653	48.424	0.8871	High	10.74
Compound	63	73	QIWDTAGQERF	10.92	2	9	11.11	11.34	4.05	44.998	0.8949	Medium	11.11	11.34	4.162	46.243	0.8883	Medium	11.11	11.34	4.087	45.408	0.917	High	11.11	11.34	4.384	48.709	0.876	Medium	11.11	11.34	4.527	50.296	0.9009	Medium	11.11	11.34	4.603	51.147	0.9061	High	11.11	11.34	4.876	54.174	0.8766	Medium	11.1
Compound	74	91	RTITSSYYRGAHGIIVVY	9.62	3	16	10.06	10.27	4.522	28.265	0.756	Medium	10.06	10.27	4.635	28.967	0.7929	Medium	10.07	10.27	4.614	28.836	0.8049	Medium	10.06	10.27	4.778	29.86	0.7213	Medium	10.07	10.27	5.074	31.714	0.7936	Medium	10.07	10.27	5.172	32.327	0.8226	Medium	10.07	10.27	5.091	31.819	0.7716	Medium	10.07
Compound	80	90	YYRGAHGIIVV	9.6	2	9	9.55	10.1	1.101	12.231	0.9134	Medium	9.55	10.1	1.16	12.89	0.9057	Medium	9.55	10.1	1.126	12.507	0.9194	Medium	9.55	10.1	1.354	15.043	0.8842	Medium	9.55	10.1	1.364	15.155	0.9112	Medium	9.55	10.1	1.364	15.161	0.9028	Medium	9.55	10.1	1.443	16.03	0.8915	Medium	9.56
Compound	80	91	YYRGAHGIIVVY	10.28	2	10	10.25	10.78	1.228	12.282	0.88	Medium	10.25	10.78	1.232	12.321	0.9002	Medium	10.25	10.78	1.219	12.189	0.8908	Medium	10.25	10.78	1.372	13.715	0.7844	Medium	10.25	10.78	1.448	14.478	0.9084	Medium	10.25	10.78	1.467	14.668	0.9057	Medium	10.25	10.78	1.617	16.173	0.8206	Medium	10.26
Compound	80	91	YYRGAHGIIVVY	10.28	3	10	10.43	10.62	1.224	12.245	0.8903	Medium	10.43	10.62	1.262	12.622	0.8849	Medium	10.43	10.62	1.269	12.686	0.8901	Medium	10.43	10.62	1.504	15.038	0.8747	Medium	10.43	10.62	1.488	14.878	0.8894	Medium	10.43	10.62	1.469	14.687	0.8956	Medium	10.43	10.62	1.584	15.845	0.8565	Medium	10.43
Compound	87	91	IIVVY	11.05	1	3	10.86	11.23	0.007	0.246	0.8884	Medium	10.86	11.23	0.055	1.841	0.8403	Medium	10.86	11.23	0.017	0.578	0.8928	Medium	10.86	11.23	0.021	0.715	0.8166	Medium	10.86	11.23	0.036	1.184	0.8582	Medium	10.86	11.23	0.034	1.117	0.8689	Medium	10.86	11.23	0.037	1.227	0.861	Medium	10.86
Compound	91	104	YDVTDQESFNNVKQ	8.23	2	12	8.33	8.73	1.454	12.116	0.9189	High	8.33	8.74	1.392	11.6	0.9232	High	8.33	8.73	1.469	12.241	0.9361	High	8.33	8.74	2.652	22.098	0.9	Medium	8.33	8.73	2.638	21.98	0.9158	High	8.33	8.73	2.736	22.798	0.9288	High	8.33	8.73	3.144	26.204	0.8934	Medium	8.33
Compound	92	104	DVTDQESFNNVKQ	7.54	2	11	7.44	7.97	1.519	13.812	0.858	Medium	7.44	7.97	1.434	13.036	0.8826	Medium	7.44	7.97	1.483	13.483	0.8795	Medium	7.44	7.97	2.591	23.559	0.8645	Medium	7.44	7.97	2.66	24.185	0.8725	Medium	7.44	7.97	2.699	24.54	0.8764	Medium	7.44	7.97	3.182	28.926	0.8627	Medium	7.43
Compound	92	106	DVTDQESFNNVKQWL	12.53	2	13	12.96	13.03	1.586	12.202	0.7203	Medium	12.96	13.03	1.563	12.022	0.6694	Medium	12.96	13.03	1.537	11.825	0.7427	Medium	12.96	13.03	2.5	19.23	0.6698	Medium	12.96	13.03	2.696	20.735	0.7444	Medium	12.96	13.03	2.888	22.214	0.7775	Medium	12.96	13.03	2.985	22.963	0.7049	Medium	12.96
Compound	92	108	DVTDQESFNNVKQWLQQ	12.44	3	15	12.52	12.84	1.729	11.525	0.6893	Medium	12.52	12.83	1.442	9.615	0.7818	Medium	12.53	12.84	1.694	11.291	0.7671	Medium	12.53	12.84	2.456	16.371	0.6707	Medium	12.53	12.84	2.695	17.97	0.8108	Medium	12.53	12.84	2.809	18.729	0.8384	Medium	12.53	12.84	3.735	24.898	0.7071	Medium	12.52
Compound	100	115	NNVKQWLQQIDRYASE	12.89	3	14	12.87	13.31	2.914	20.812	0.8568	Medium	12.87	13.31	2.743	19.595	0.885	Medium	12.87	13.31	2.72	19.427	0.8698	Medium	12.87	13.31	4.783	34.167	0.8383	Medium	12.87	13.31	4.865	34.75	0.8846	Medium	12.87	13.31	4.902	35.016	0.8764	Medium	12.87	13.31	7.878	56.268	0.8258	Medium	12.87
Compound	105	115	WLQQIDRYASE	10.74	2	9	10.96	11.04	1.909	21.215	0.9225	High	10.96	11.04	1.852	20.577	0.9342	High	10.96	11.04	1.874	20.82	0.9238	High	10.96	11.04	3	33.335	0.9236	High	10.96	11.04	3.057	33.968	0.9185	High	10.96	11.04	3.042	33.803	0.9314	High	10.96	11.04	5.545	61.611	0.9151	High	10.96
Compound	109	115	IDRYASE	5.5	2	5	5.48	6	1.806	36.125	0.9039	Medium	5.48	6	1.732	34.636	0.9062	Medium	5.48	6	1.716	34.32	0.9178	Medium	5.48	6	2.394	47.888	0.8941	Medium	5.48	6	2.39	47.796	0.9031	Medium	5.48	6	2.497	49.945	0.9129	Medium	5.48	6	3.446	68.918	0.8846	Medium	5.48
Compound	116	128	NVNKLLVGNKSDL	8.97	2	11	8.96	9.47	0.329	2.994	0.9291	Medium	8.96	9.47	0.276	2.508	0.9224	Medium	8.96	9.47	0.344	3.129	0.9196	Medium	8.96	9.47	0.771	7.006	0.9054	Medium	8.96	9.47	0.782	7.109	0.921	Medium	8.96	9.47	0.766	6.966	0.9231	Medium	8.96	9.47	1.535	13.954	0.9108	Medium	8.96
Compound	116	128	NVNKLLVGNKSDL	8.97	3	11	8.92	9.47	0.351	3.195	0.9116	Medium	8.93	9.47	0.293	2.662	0.9368	Medium	8.92	9.47	0.314	2.852	0.9469	High	8.92	9.47	0.767	6.972	0.9021	Medium	8.92	9.47	0.788	7.16	0.9334	Medium	8.92	9.47	0.798	7.259	0.9394	High	8.92	9.47	1.503	13.662	0.9279	Medium	8.93
Compound	116	135	NVNKLLVGNKSDLTTKKVVD	7.86	3	18	7.84	8.04	2.896	16.09	0.8771	Medium	7.84	8.04	2.809	15.608	0.8654	Medium	7.83	8.03	2.814	15.632	0.8864	Medium	7.84	8.04	3.676	20.42	0.8698	Medium	7.84	8.04	3.971	22.063	0.8614	Medium	7.84	8.04	3.885	21.585	0.87	Medium	7.83	8.03	5.084	28.244	0.841	Medium	7.84
Compound	116	138	NVNKLLVGNKSDLTTKKVVDYTT	8.77	4	21	8.57	8.98	3.743	17.825	0.9396	High	8.58	8.99	3.778	17.99	0.9222	High	8.57	8.98	3.726	17.742	0.9329	High	8.58	8.98	5.128	24.419	0.8907	Medium	8.57	8.98	5.333	25.395	0.9227	High	8.57	8.98	5.376	25.598	0.9351	High	8.57	8.98	7.407	35.27	0.8908	Medium	8.58
Compound	116	141	NVNKLLVGNKSDLTTKKVVDYTTAKE	8.31	3	24	8.56	8.8	3.629	15.123	0.9434	High	8.57	8.8	3.646	15.19	0.9432	High	8.56	8.8	3.646	15.19	0.9436	High	8.57	8.8	5.023	20.929	0.9352	High	8.56	8.8	5.18	21.584	0.9349	High	8.56	8.8	5.195	21.647	0.9451	High	8.56	8.8	7.112	29.634	0.915	High	8.57
Compound	116	141	NVNKLLVGNKSDLTTKKVVDYTTAKE	8.31	4	24	8.28	8.81	3.721	15.506	0.939	High	8.28	8.82	3.721	15.502	0.9451	High	8.28	8.82	3.75	15.624	0.9474	High	8.28	8.81	5.151	21.461	0.941	High	8.28	8.81	5.295	22.063	0.94	High	8.28	8.81	5.321	22.171	0.9431	High	8.28	8.81	7.298	30.409	0.9242	High	8.28
Compound	121	141	LVGNKSDLTTKKVVDYTTAKE	7.53	3	19	7.56	8.03	3.559	18.733	0.9139	Medium	7.56	8.03	3.585	18.866	0.9233	Medium	7.56	8.03	3.568	18.778	0.9152	Medium	7.56	8.03	4.594	24.181	0.8913	Medium	7.56	8.03	4.769	25.102	0.8984	Medium	7.56	8.03	4.729	24.889	0.9157	Medium	7.56	8.03	6.305	33.183	0.8875	Medium	7.56
Compound	121	141	LVGNKSDLTTKKVVDYTTAKE	7.53	4	19	7.34	7.71	3.749	19.733	0.9187	High	7.34	7.71	3.762	19.803	0.9243	High	7.35	7.71	3.791	19.952	0.9258	High	7.34	7.71	4.813	25.333	0.9225	High	7.34	7.71	5.051	26.585	0.9227	High	7.34	7.71	5.021	26.425	0.9384	High	7.35	7.71	6.639	34.941	0.9072	High	7.34
Compound	129	141	TTKKVVDYTTAKE	5.63	2	11	5.53	5.91	2.004	18.22	0.8991	Medium	5.53	5.91	1.894	17.215	0.8906	Medium	5.53	5.91	1.932	17.566	0.9101	Medium	5.53	5.91	2.762	25.105	0.8992	Medium	5.53	5.91	2.768	25.168	0.8923	Medium	5.53	5.91	2.884	26.222	0.8932	Medium	5.53	5.91	4.008	36.44	0.8801	Medium	5.53
Compound	129	141	TTKKVVDYTTAKE	5.63	3	11	5.47	6.13	1.962	17.833	0.9372	High	5.47	6.13	1.946	17.69	0.934	High	5.47	6.14	1.933	17.57	0.9435	High	5.47	6.13	2.814	25.582	0.9002	High	5.47	6.14	2.839	25.812	0.9365	High	5.47	6.14	2.84	25.817	0.9445	High	5.47	6.14	4.117	37.431	0.9173	High	5.47
Compound	152	165	ETSAKNATNVEQSF	8.8	2	12	8.63	9.28	2.493	20.773	0.9038	High	8.64	9.29	2.469	20.571	0.9175	High	8.63	9.29	2.474	20.617	0.9109	High	8.64	9.28	3.52	29.334	0.8909	Medium	8.63	9.28	3.531	29.426	0.9012	High	8.63	9.28	3.572	29.765	0.9256	High	8.63	9.28	5.908	49.23	0.8853	Medium	8.64
Compound	154	165	SAKNATNVEQSF	8.47	2	10	8.39	8.97	2.459	24.591	0.9359	High	8.4	8.97	2.401	24.014	0.93	High	8.4	8.97	2.452	24.515	0.944	High	8.4	8.96	3.459	34.593	0.9446	High	8.39	8.97	3.48	34.796	0.9442	High	8.39	8.97	3.501	35.014	0.9397	High	8.39	8.97	5.684	56.841	0.9324	High	8.4
Compound	166	170	MTMAA	7.32	1	3	7.24	7.63	0.083	2.77	0.8914	Medium	7.24	7.63	0.061	2.046	0.8822	Medium	7.24	7.63	0.036	1.188	0.8793	Medium	7.24	7.63	0.049	1.632	0.8484	Medium	7.24	7.63	0.043	1.424	0.8646	Medium	7.24	7.63	0.042	1.415	0.8882	Medium	7.24	7.63	0.056	1.859	0.8483	Medium	7.24
Compound	166	183	MTMAAEIKKRMGPGATAG	9.03	4	15	9.14	9.4	4.481	29.874	0.8028	Medium	9.15	9.41	4.407	29.381	0.8	Medium	9.14	9.4	4.427	29.514	0.8246	Medium	9.14	9.4	5.103	34.02	0.7432	Medium	9.14	9.4	5.06	33.731	0.7988	Medium	9.14	9.4	5.039	33.594	0.8158	Medium	9.14	9.4	6.108	40.718	0.7911	Medium	9.15
Compound	169	183	AAEIKKRMGPGATAG	4.84	2	12	4.77	5.35	4.534	37.784	0.9601	High	4.77	5.34	4.5	37.501	0.9621	High	4.77	5.35	4.552	37.934	0.9569	High	4.77	5.34	5.072	42.265	0.9553	High	4.77	5.35	5.022	41.846	0.9564	High	4.77	5.35	5.058	42.153	0.9587	High	4.77	5.35	6.008	50.065	0.9378	High	4.77
Compound	169	183	AAEIKKRMGPGATAG	4.84	3	12	4.7	5.35	4.578	38.148	0.9491	High	4.7	5.34	4.517	37.643	0.9562	High	4.7	5.35	4.546	37.885	0.9543	High	4.7	5.34	5.106	42.55	0.96	High	4.7	5.35	5.043	42.028	0.9596	High	4.7	5.35	5.061	42.171	0.9573	High	4.7	5.35	6.038	50.317	0.9598	High	4.7
Compound	172	183	IKKRMGPGATAG	4.55	2	9	4.26	4.74	4.438	49.309	0.9314	Medium	4.26	4.74	4.365	48.5	0.9358	Medium	4.26	4.74	4.394	48.824	0.9412	Medium	4.26	4.74	4.867	54.079	0.9461	Medium	4.26	4.74	4.781	53.12	0.9386	Medium	4.26	4.74	4.846	53.841	0.9395	Medium	4.26	4.74	5.673	63.038	0.9283	Medium	4.26
[truncated: 29 more columns]

## Sheet: Rab1a-Analyzed
					Rab Apo									Rab compound									Rab Apo vs Compound									T-Test					Significant changes
Start	End	Z	RT	Sequence	3	SD	30	SD	300	SD	3000	SD		3	SD	30	SD	300	SD	3000	SD		0.3	SD	3	SD	30	SD	300	SD		3	30	300	3000		3	30	300	3000
-4	1	1	7.94	GAMGSM	68.01	3.19009	63.935	3.85621	65.2777	0.219682	65.818	1.69181		65.32	1.8076	65.041	0.903354	65.482	0.218103	63.9367	1.42887		2.69	3.66662	-1.106	3.96061	-0.204333	0.309563	1.88133	2.21448		0.288786	0.672062	0.341243	0.215297		N	N	N	N
-4	8	2	10.375	GAMGSMSSMNPEY	66.4783	0.854583	68.1157	0.213458	67.6713	0.497046	68.1183	0.93921		62.9063	1.55037	67.1427	0.403312	65.9883	1.32101	64.3597	1.41403		3.572	1.7703	0.973	0.456316	1.683	1.41143	3.75867	1.69753		0.0372213	0.0329637	0.14631	0.023954		N	N	N	N
-4	11	2	13.005	GAMGSMSSMNPEYDYL	54.4527	0.604464	64.2113	0.731919	66.2513	1.11601	66.6127	1.57246		51.0233	1.02535	61.6633	0.21759	62.784	1.23928	62.3927	0.763892		3.42933	1.19026	2.548	0.763578	3.46733	1.66772	4.22	1.74819		0.0129089	0.0193916	0.0231826	0.026867		N	N	N	N
2	8	1	7.97	SSMNPEY	66.277	1.98911	70.568	3.934	72.886	0.292128	73.4227	0.805735		63.8523	0.6124	70.9843	1.2403	72.3867	0.214957	70.507	1.82885		2.42467	2.08125	-0.416333	4.12489	0.499333	0.362692	2.91567	1.99847		0.161519	0.874956	0.0805676	0.0947396		N	N	N	N
2	11	2	11.95	SSMNPEYDYL	46.7103	0.141076	66.3697	1.89862	69.3923	0.289913	67.9113	3.44224		45.6073	0.212585	64.94	0.70611	68.4163	0.5794	66.0273	1.74845		1.103	0.255137	1.42967	2.02567	0.976	0.647884	1.884	3.86085		0.00308451	0.323409	0.082176	0.460582		N	N	N	N
12	16	1	13.215	FKLLL	0.241333	0.13123	0.155	0.139861	1.19733	0.688917	7.72033	0.526323		0.231	0.258124	0.282	0.202339	1.58433	1.2836	3.974	0.677124		0.0103333	0.289567	-0.127	0.245972	-0.387	1.45679	3.74633	0.857621		0.951785	0.399618	0.683776	0.00200785		N	N	N	N
28	34	2	9.93	LLRFADD	2.17567	0.559404	4.381	0.419293	14.9633	0.337032	46.584	0.559869		2.42267	0.398884	5.15367	0.154533	17.605	0.695017	48.1	1.12702		-0.247	0.687053	-0.772667	0.446864	-2.64167	0.772424	-1.516	1.25842		0.561404	0.0702884	0.0105369	0.129679		N	N	N	N
28	35	1	9.865	LLRFADDT	3.70167	0.492742	11.9327	0.286458	24.4947	0.876366	49.8997	0.902475		5.84933	0.436253	14.6717	0.43447	27.4797	1.65264	51.7973	1.20958		-2.14767	0.658111	-2.739	0.520406	-2.985	1.87063	-1.89767	1.50915		0.00505782	0.00144752	0.0689565	0.101535		N	N	N	N
28	35	2	9.85	LLRFADDT	3.99933	0.54862	11.966	0.296	24.0797	0.612637	50.6607	0.812419		6.05233	0.166542	14.5457	0.37228	26.123	0.273885	51.9873	1.012		-2.053	0.573342	-2.57967	0.475614	-2.04333	0.671072	-1.32667	1.29776		0.0161785	0.000890663	0.015944	0.154308		N	N	N	N
28	39	2	10.38	LLRFADDTYTES	30.0267	0.161296	37.4653	0.166392	44.1537	0.422679	60.0827	0.799816		30.8623	0.304714	38.9897	0.0625806	45.742	0.245202	60.9767	0.88278		-0.835667	0.34477	-1.52433	0.177771	-1.58833	0.488653	-0.894	1.19122		0.0244798	0.00167675	0.00926052	0.262573		N	N	N	N
29	35	1	8.325	LRFADDT	5.515	0.263357	14.845	0.62911	28.1357	1.3673	49.874	0.805734		7.81333	0.283719	17.4503	0.810127	29.692	0.217725	49.5113	1.27747		-2.29833	0.387109	-2.60533	1.02571	-1.55633	1.38453	0.362667	1.51035		0.000576922	0.0135017	0.184931	0.703696		N	N	N	N
29	35	2	8.415	LRFADDT	4.83933	0.7136	14.8423	0.517606	28.092	0.887936	50.8677	0.523941		7.39533	0.346233	17.512	0.319107	30.8183	1.57967	52.136	1.11631		-2.556	0.793159	-2.66967	0.608067	-2.72633	1.81212	-1.26833	1.23315		0.0124434	0.00332418	0.0759979	0.181091		N	N	N	N
29	39	2	9.335	LRFADDTYTES	31.9403	0.472447	40.3417	0.0426654	46.6823	0.232745	58.9697	0.699288		33.0173	0.410203	41.75	0.103581	48.3677	0.326129	59.5613	0.954553		-1.077	0.625678	-1.40833	0.112024	-1.68533	0.400663	-0.591667	1.18329		0.0414936	0.000426644	0.00294501	0.438441		N	N	N	N
36	40	1	7.415	YTESY	78.7523	1.8928	76.7027	1.78232	77.3627	0.167936	77.9327	0.675164		77.3277	0.778413	77.2227	0.323611	77.0487	0.315445	76.882	1.36502		1.42467	2.04661	-0.52	1.81146	0.314	0.357362	1.05067	1.52287		0.32857	0.664679	0.224147	0.317329		N	N	N	N
41	48	1	12.22	ISTIGVDF	62.148	0.856643	63.5223	0.45511	71.5253	0.378622	74.8923	1.77701		61.1823	0.312523	64.6177	0.217215	73.7293	0.335327	74.368	1.34489		0.965667	0.91187	-1.09533	0.504289	-2.204	0.505765	0.524333	2.22856		0.180685	0.0371329	0.00174203	0.707635		N	N	N	N
44	48	1	11.54	IGVDF	53.573	0.717747	56.5363	0.346	70.2737	2.21745	76.3963	1.19471		52.823	0.477746	58.6107	0.571066	74.6403	0.380127	75.8543	2.00033		0.75	0.862208	-2.07433	0.667707	-4.36667	2.24979	0.542	2.32995		0.2187	0.00931073	0.0719946	0.705125		N	N	N	N
44	52	3	9.98	IGVDFKIRT	35.446	3.75233	41.9273	2.64548	55.1337	0.342195	72.3523	0.979466		36.611	0.777095	43.591	1.46841	60.9547	0.154455	75.6597	0.728578		-1.165	3.83196	-1.66367	3.02569	-5.821	0.375438	-3.30733	1.22073		0.646658	0.407965	0.000176754	0.0115484		N	N	S	N
48	55	2	11.29	FKIRTIEL	16.1997	1.50385	27.3083	1.83307	40.1323	0.965537	51.104	1.93437		15.7227	0.872211	26.7653	1.21785	42.0823	0.436246	52.957	1.65719		0.477	1.73848	0.543	2.20076	-1.95	1.05952	-1.853	2.54717		0.663654	0.690064	0.0543542	0.277545		N	N	N	N
49	55	2	9.525	KIRTIEL	16.575	0.953807	24.1433	0.112055	32.3967	1.13582	45.3887	0.517353		16.1397	0.399915	24.0517	0.475252	34.086	0.274807	46.9663	1.13125		0.435333	1.03425	0.0916667	0.488283	-1.68933	1.16859	-1.57767	1.24394		0.515486	0.768286	0.116394	0.12352		N	N	N	N
56	73	2	11.62	DGKTIKLQIWDTAGQERF	27.3617	1.59494	28.4887	1.62804	35.3427	2.62958	41.5137	0.770591		26.253	0.275534	28.5977	1.00199	36.0843	1.2697	41.6153	0.249761		1.10867	1.61856	-0.109	1.91168	-0.741667	2.92007	-0.101667	0.810056		0.352671	0.927497	0.690158	0.847728		N	N	N	N
56	73	3	11.645	DGKTIKLQIWDTAGQERF	27.792	1.00527	28.5613	1.29002	35.9513	2.08499	41.641	1.13996		26.5633	0.288141	29.529	1.02429	36.6583	0.422332	42.1147	1.33538		1.22867	1.04575	-0.967667	1.64721	-0.707	2.12733	-0.473667	1.75578		0.160611	0.370003	0.620776	0.667038		N	N	N	N
56	73	4	11.635	DGKTIKLQIWDTAGQERF	27.7317	1.23681	28.6977	1.06771	35.6107	2.11471	41.38	1.06032		26.635	0.256076	29.7343	0.871433	36.705	0.691427	41.6387	2.03085		1.09667	1.26304	-1.03667	1.37819	-1.09433	2.22488	-0.258667	2.29099		0.262135	0.263878	0.47138	0.856454		N	N	N	N
56	79	3	11.01	DGKTIKLQIWDTAGQERFRTITSS	42.6617	1.32299	42.0897	1.15058	46.7527	1.01505	51.2717	1.38098		39.916	0.207906	42.658	1.24851	47.578	0.355068	51.7597	1.76066		2.74567	1.33923	-0.568333	1.69782	-0.825333	1.07536	-0.488	2.23763		0.0662129	0.593411	0.292857	0.725058		N	N	N	N
56	79	4	11.02	DGKTIKLQIWDTAGQERFRTITSS	42.69	0.574663	43.1427	0.398314	47.4237	1.35259	52.0067	0.824573		41.0863	0.301712	42.84	1.06146	48.3727	0.0475955	52.369	0.990632		1.60367	0.649051	0.302667	1.13373	-0.949	1.35343	-0.362333	1.2889		0.0231547	0.678369	0.348329	0.652433		N	N	N	N
63	73	2	11.13	QIWDTAGQERF	47.4013	2.92721	47.7923	3.10025	54.4153	3.1925	58.1893	1.14958		45.5497	0.634475	50.0507	1.23738	55.0337	0.785506	57.5273	2.38951		1.85167	2.99519	-2.25833	3.33806	-0.618333	3.28771	0.662	2.65166		0.389226	0.33701	0.772575	0.695629		N	N	N	N
74	91	3	10.17	RTITSSYYRGAHGIIVVY	25.3343	0.225436	28.5343	0.323605	31.6303	0.372688	32.5297	0.191479		28.6893	0.373275	31.3003	1.28447	31.9703	0.250091	32.7227	0.806138		-3.355	0.436068	-2.766	1.32461	-0.34	0.448823	-0.193	0.828567		0.000570047	0.0572454	0.268473	0.718589		N	N	N	N
80	90	2	9.83	YYRGAHGIIVV	10.3753	0.269936	12.558	0.542597	15.435	0.706694	17.1	0.655645		12.5427	0.330945	15.1197	0.066463	16.1913	0.153679	16.6933	0.553968		-2.16733	0.427071	-2.56167	0.546652	-0.756333	0.723211	0.406667	0.858342		0.00107642	0.0137654	0.197909	0.461615		N	N	N	N
80	91	2	10.515	YYRGAHGIIVVY	9.53333	0.0436845	12.3213	0.192399	15.344	0.67263	16.6427	0.159124		12.264	0.0678159	14.287	0.504394	16.113	0.211483	16.677	1.09141		-2.73067	0.080668	-1.96567	0.539843	-0.769	0.705093	-0.0343333	1.10295		3.29057e-06	0.0125083	0.178821	0.959106		N	N	N	N
80	91	3	10.525	YYRGAHGIIVVY	10.1393	0.458557	12.5413	0.29179	14.9983	0.349343	15.9953	0.181853		12.5177	0.238295	14.8677	0.175728	15.99	0.441725	15.8987	0.895587		-2.37833	0.516777	-2.32633	0.34062	-0.991667	0.563171	0.0966667	0.913864		0.00403852	0.000827489	0.0410795	0.870389		N	N	N	N
87	91	1	11.055	IIVVY	0.921333	0.921369	0.772	0.896535	0.356333	0.181178	1.15967	0.342843		0.888333	0.841568	1.00533	0.253658	1.32733	0.640422	1.427	1.3564		0.033	1.24786	-0.233333	0.931728	-0.971	0.665557	-0.267333	1.39905		0.953557	0.701096	0.110188	0.760279		N	N	N	N
91	104	2	8.53	YDVTDQESFNNVKQ	11.3487	0.613636	21.191	0.485563	25.09	1.02792	32.062	0.229687		11.9857	0.339795	22.292	0.442163	25.79	0.374737	30.9557	0.984348		-0.637	0.701434	-1.101	0.656718	-0.7	1.0941	1.10633	1.01079		0.212302	0.0441659	0.364439	0.185809		N	N	N	N
92	104	2	7.7	DVTDQESFNNVKQ	12.2217	0.500908	23.3167	0.700636	27.5027	1.38285	35.4103	0.177495		13.4437	0.389492	24.0947	0.496699	28.6663	0.241301	34.4057	0.740276		-1.222	0.634518	-0.778	0.858837	-1.16367	1.40374	1.00467	0.761257		0.0317035	0.202522	0.280242	0.136658		N	N	N	N
92	106	2	12.995	DVTDQESFNNVKQWL	11.171	1.22716	17.977	1.59255	23.1407	0.366848	29.6867	1.42213		12.0163	0.188564	20.7263	1.49202	23.7907	0.899537	28.9983	1.2584		-0.845333	1.24156	-2.74933	2.18228	-0.65	0.971465	0.688333	1.89895		0.356083	0.0946516	0.339337	0.565599		N	N	N	N
92	108	3	12.685	DVTDQESFNNVKQWLQQ	11.096	2.81841	16.1377	1.45572	21.3737	1.7869	32.1563	2.17614		10.8103	1.04178	17.69	1.20368	24.343	0.511683	32.4573	1.64146		0.285667	3.00478	-1.55233	1.8889	-2.96933	1.85872	-0.301	2.7258		0.881088	0.229633	0.0927474	0.857702		N	N	N	N
100	115	3	13.09	NNVKQWLQQIDRYASE	17.1113	0.288585	30.9183	1.36574	54.323	0.790858	68.1183	0.964182		19.9447	0.755815	34.6443	0.434251	56.616	0.32293	69.7067	0.651774		-2.83333	0.809035	-3.726	1.43312	-2.293	0.854248	-1.58833	1.16381		0.013929	0.0324969	0.0246144	0.0857951		N	N	N	N
105	115	2	11.005	WLQQIDRYASE	18.3863	0.767467	28.1947	1.17661	56.151	3.1272	73.501	1.56725		20.8707	0.322004	33.702	0.328364	61.8033	0.197166	74.169	3.05715		-2.48433	0.832282	-5.50733	1.22157	-5.65233	3.13341	-0.668	3.43547		0.0182008	0.0105192	0.0882006	0.759163		N	N	N	N
109	115	2	5.74	IDRYASE	31.7197	0.4695	41.4107	0.535394	64.4463	3.09191	67.8557	2.28762		35.027	0.963933	48.543	1.21504	68.2727	0.929726	67.6597	0.665347		-3.30733	1.07219	-7.13233	1.32777	-3.82633	3.22867	0.196	2.38241		0.0137229	0.00364538	0.157046	0.899589		N	S	N	N
116	128	2	9.215	NVNKLLVGNKSDL	2.70933	0.607186	6.634	0.190568	11.036	0.434331	19.5993	0.382896		2.877	0.326614	7.027	0.0737767	13.8407	0.211193	20.522	1.00121		-0.167667	0.689457	-0.393	0.20435	-2.80467	0.482955	-0.922667	1.07193		0.707514	0.0557907	0.00240095	0.248482		N	N	N	N
116	128	3	9.2	NVNKLLVGNKSDL	2.632	0.489248	6.50333	0.19144	10.9207	0.394038	19.381	0.17152		2.903	0.270135	7.13033	0.145782	13.648	0.0163707	19.6483	0.4738		-0.271	0.558871	-0.627	0.240628	-2.72733	0.394378	-0.267333	0.50389		0.459851	0.0133475	0.00687206	0.436282		N	N	N	N
116	135	3	7.935	NVNKLLVGNKSDLTTKKVVD	16.067	0.10413	20.3173	0.81044	24.93	0.551086	32.743	0.918631		15.7767	0.27162	21.356	0.845099	27.798	0.566932	33.243	1.06401		0.290333	0.290896	-1.03867	1.1709	-2.868	0.790638	-0.5	1.4057		0.196504	0.199378	0.00326986	0.572758		N	N	N	N
116	138	4	8.775	NVNKLLVGNKSDLTTKKVVDYTT	18.128	0.259602	24.2793	0.456647	31.3567	1.07227	39.4233	1.30059		17.8523	0.126239	25.1373	0.630321	35.1053	0.158421	39.4543	1.57801		0.275667	0.288668	-0.858	0.778351	-3.74867	1.08391	-0.031	2.04491		0.202006	0.135847	0.0241158	0.980882		N	N	N	N
116	141	3	8.68	NVNKLLVGNKSDLTTKKVVDYTTAKE	15.3103	0.298855	20.955	0.136176	27.3417	0.544528	33.8593	0.532468		15.1677	0.0386825	21.3867	0.397601	29.71	0.113934	33.875	1.1905		0.142667	0.301348	-0.431667	0.420274	-2.36833	0.556319	-0.0156667	1.30415		0.493588	0.193251	0.014079	0.98517		N	N	N	N
116	141	4	8.55	NVNKLLVGNKSDLTTKKVVDYTTAKE	15.69	0.19586	21.362	0.204228	28.3377	0.693837	34.9623	0.212286		15.544	0.0693109	21.8983	0.382572	30.5197	0.123569	34.46	1.10092		0.146	0.207762	-0.536333	0.433671	-2.182	0.704754	0.502333	1.1212		0.326011	0.118818	0.0289101	0.513645		N	N	N	N
121	141	3	7.795	LVGNKSDLTTKKVVDYTTAKE	18.7823	0.330583	23.9027	0.812536	31.273	1.6749	38.1377	0.191545		18.7923	0.0676486	24.724	0.482161	33.327	0.16432	38.5923	1.06055		-0.01	0.337434	-0.821333	0.944824	-2.054	1.68295	-0.454667	1.07771		0.961389	0.221781	0.166518	0.535465		N	N	N	N
121	141	4	7.525	LVGNKSDLTTKKVVDYTTAKE	19.9917	0.3615	25.5813	0.672991	33.6143	0.67758	39.9387	1.05858		19.8293	0.11185	26.1143	0.681367	34.8813	0.283253	40.3773	1.25092		0.162333	0.378408	-0.533	0.957694	-1.267	0.734402	-0.438667	1.63872		0.524261	0.389791	0.0669065	0.665301		N	N	N	N
129	141	2	5.72	TTKKVVDYTTAKE	17.637	0.518636	24.13	0.787724	34.2167	1.95291	39.43	1.07078		17.667	0.510056	25.4983	0.627505	36.2437	0.341793	40.1627	1.35517		-0.03	0.72742	-1.36833	1.00711	-2.027	1.98259	-0.732667	1.72715		0.945705	0.0813891	0.211191	0.502955		N	N	N	N
129	141	3	5.8	TTKKVVDYTTAKE	17.4733	0.435478	24.5787	0.522556	35.4493	1.90245	40.563	0.645833		17.6977	0.131668	25.737	0.134257	37.3153	0.171739	41.5497	1.09276		-0.224333	0.454948	-1.15833	0.539527	-1.866	1.91018	-0.986667	1.26934		0.47036	0.0544738	0.230105	0.264583		N	N	N	N
152	165	2	8.96	ETSAKNATNVEQSF	20.294	0.307488	28.7617	0.533915	45.8933	0.411843	56.4383	0.19948		20.6537	0.105874	29.5083	0.22699	49.1487	0.154047	58.1267	1.50284		-0.359667	0.325205	-0.746667	0.580163	-3.25533	0.43971	-1.68833	1.51602		0.170217	0.121362	0.00228144	0.188584		N	N	N	N
154	165	2	8.685	SAKNATNVEQSF	24.039	0.271055	34.014	0.365952	54.8723	0.220774	64.0573	0.780194		24.3733	0.313503	34.801	0.210545	56.935	0.175077	64.7037	0.64978		-0.334333	0.414434	-0.787	0.422197	-2.06267	0.281768	-0.646333	1.01534		0.239634	0.0439959	0.000294834	0.33239		N	N	N	N
166	170	1	7.43	MTMAA	1.71967	0.443795	1.43833	0.467712	2.68233	0.81943	9.712	0.246002		2.00133	0.791945	1.49033	0.122769	2.15567	0.865034	5.47467	1.07517		-0.281667	0.907817	-0.052	0.483556	0.526667	1.19153	4.23733	1.10296		0.615983	0.888134	0.481779	0.0170854		N	N	N	N
166	183	4	9.27	MTMAAEIKKRMGPGATAG	29.3913	0.567001	32.4797	1.41668	39.3353	1.50117	47.2847	0.448009		29.5897	0.255061	33.7817	0.217473	40.853	0.203448	47.153	0.569803		-0.198333	0.621729	-1.302	1.43327	-1.51767	1.51489	0.131667	0.724836		0.626414	0.250247	0.220696	0.770323		N	N	N	N
169	183	2	5.055	AAEIKKRMGPGATAG	37.926	0.590805	41.0327	0.626487	48.809	0.848134	56.071	0.531015		37.7397	0.219878	42.088	0.216931	50.1117	0.0666508	56.15	0.382004		0.186333	0.630395	-1.05533	0.662982	-1.30267	0.850749	-0.079	0.654144		0.650102	0.0873189	0.115483	0.847325		N	N	N	N
169	183	3	5.02	AAEIKKRMGPGATAG	38.194	0.507536	41.2167	0.637621	49.0897	0.952477	56.4223	0.331032		37.892	0.252573	42.2497	0.269745	50.3573	0.037099	56.4107	0.392094		0.302	0.566909	-1.033	0.692331	-1.26767	0.953199	0.0116667	0.513147		0.423746	0.0902527	0.14683	0.964804		N	N	N	N
172	183	2	4.5	IKKRMGPGATAG	49.517	0.519351	52.668	0.73518	61.929	1.72988	67.873	0.344373		48.8777	0.407161	53.68	0.499361	63.336	0.297005	68.5543	0.587055		0.639333	0.659928	-1.012	0.888735	-1.407	1.75519	-0.681333	0.680607		0.172239	0.128305	0.292749	0.175305		N	N	N	N
